# Supplementary material for: Rational engineering of industrial S. cerevisiae: towards xylitol production from sugarcane straw
Source: J Genet Eng Biotechnol. 2022 May 25;20:80. doi: 10.1186/s43141-022-00359-8 (PMC9133290; doi:10.1186/s43141-022-00359-8)
Supplement: Supplementary file 2 — Additional file 2: Supplementary Table S2. sgRNA prospect in PE-2. [file 43141_2022_359_MOESM2_ESM.xlsx]

## Sheet: PE-2 sgRNA analysis
		MISMATCHES COUNT
ID	SEQUENCE	0 mismatches	1 mismatch	2 mismatches	3 mismatches	TOTAL	NA
chrVIII_137422r	GATGATGATTATGATGATGATGG	1	3	43	89	135	0
chrXII_92060_NoNAG	GTGAATTTTGAGGTAATTGTTGG	1	23	31	12	66	0
chrIV_520183_NoNAG	GTGAATTTTGTGATAATTGTTGG	1	22	27	21	70	0
chrIV_651693_NoNAG	AATTGTTGGGATTCCACTGTTGG	1	2	27	14	43	0
chrVIII_370555	TATATATATATATGTATGTATGG	1	0	26	202	228	0
chrV_249706r_NoNAG	AATTGTTGGCATTCCATTGTTGG	1	2	25	24	51	0
chrVII_735501_NoNAG	AATTGTTGGGCTTCCATTGTTGG	1	1	25	16	42	0
chrVII_23641r	CGTGGTCGTCGTCGTCGTCGTGG	0	2	24	21	47	0
chrX_541064r_NoNAG	GTGAATTTTGAGATAATTGGTGG	0	23	23	10	56	0
chrV_488070r_NoNAG	TATACTAGAAGTTCTCCTCTAGG	0	12	23	15	50	0
chrXII_92125_NoNAG	TATACTAGATGTTCTCCTCGAGG	0	9	23	15	47	0
chrIII_151819r_NoNAG	GTGAATTTTCAGATAGTTGTTGG	1	1	23	25	49	0
chrIV_1518780r_NoNAG	GTGGATTTTGAGATAATTATTGG	1	0	23	35	58	0
chrV_312419r_NoNAG	GTGAACTTTGAGATGATTGTTGG	1	0	23	23	46	0
chrXII_92050	TGAGAAATGGGTGAATTTTGAGG	1	5	22	15	42	0
chrVIII_466831r_NoNAG	GTGAATTTTGAGATAATTTGTGG	1	1	22	24	47	0
chrVII_876247r_NoNAG	GTGAATTTCGAGATAATTGTTGG	1	22	21	13	56	0
chrX_541063r_NoNAG	TGAATTTTGAGATAATTGGTGGG	0	20	21	9	50	0
chrX_174154r_NoNAG	ACAACAACAACAATAACAACAGG	1	0	21	108	129	0
chrVIII_466759r_NoNAG	GAAGTTCTCCTAGAGGATATAGG	0	2	20	19	41	0
chrXII_1015476r	ATATATATATATATATTTACAGG	1	1	20	158	179	0
chrVIII_466830r_NoNAG	TGAATTTTGAGATAATTTGTGGG	1	1	20	21	42	0
chrIII_151818r_NoNAG	TGAATTTTCAGATAGTTGTTGGG	1	1	20	20	41	0
chrV_312418r_NoNAG	TGAACTTTGAGATGATTGTTGGG	1	0	20	20	40	0
chrII_327361r	TGAATTTTGAGGTAATTCTTGGG	0	3	19	28	50	0
chrV_354817r_NoNAG	TGAATTTTAAAATAATTGTTGGG	1	3	19	21	43	0
chrIV_434453_NoNAG	TGGGATTCCATTGTTGCTAAAGG	2	8	18	24	50	0
chrIV_434460r	ATTATAGCCTTTAGCAACAATGG	1	7	17	18	42	0
chrXI_337483_NoNAG	TGCTGTTGTAGTTGTTGTTGTGG	1	0	17	118	135	0
chrIV_871779_NoNAG	TGGGATTCCATTGTTGACAAAGG	1	7	16	26	49	0
chrI_57897r_NoNAG	ATATATATGTATATATATGTAGG	1	1	16	183	200	0
chrIII_128179	GTTGTTGTTGTTGTTATTGCTGG	1	0	16	126	142	0
chrIX_128713r	AGAGGAGGAGGAGGAGGAAGAGG	0	3	15	38	56	0
chrXII_657573	TGCAAGGACTGATAATGTAATGG	1	1	15	13	29	0
chrXI_163117r_NoNAG	TGGGATTCCAATGTTGATAAAGG	1	6	14	22	42	0
chrII_265376r	GGATATAGGAATCCTCCAAATGG	0	3	14	16	33	0
chrVI_205400r_NoNAG	TTAATGGAGGCTGAAATGCAAGG	0	1	14	25	40	0
chrVIII_133271_NoNAG	ATACTAGAAGTTCTTCTCGAGGG	1	1	14	22	37	0
chrX_537920r_NoNAG	GCAAGGATTGATAAAATAATAGG	1	1	14	16	31	0
chrXI_219576r	GCAAGGATTGATAACGTGATAGG	1	1	14	13	28	0
chrVII_779157r_NoNAG	TATACTAGAATTTCTACTCGAGG	0	0	14	25	39	0
chrXII_657334r_NoNAG	TACGGGCTCGAGCAATACCGGGG	1	0	14	4	18	0
chrIV_651732	AGGTATACAGAATATACTAGAGG	1	7	13	18	38	0
chrVII_328032_NoNAG	GCAAGGATTGGTAATGTAATAGG	1	12	12	30	54	0
chrV_312399r_NoNAG	TGGGATTCCGTTGTTGATAAAGG	1	7	12	27	46	0
chrVI_158579_NoNAG	TGAGGATTCCTACATCCTCGAGG	1	7	12	17	36	0
chrIV_520327r_NoNAG	GAAACATATAAAACGAAATGAGG	1	6	12	8	26	0
chrXII_92079	TTGGGATTCCATTGTTAATAAGG	1	5	12	17	34	0
chrIV_1175139	ACTACGGGCTCAAGTAATACCGG	0	4	12	3	19	0
chrVI_158470r	CTTGCATTTCAGCTTCCATTAGG	1	3	12	12	27	0
chrVII_807345	TTCTTCTTCTTCTTCTTCGTCGG	1	1	12	90	103	0
chrXII_123504	TGCTGTTGCTGTTGTTGCTGGGG	1	0	12	54	66	0
chrIII_261878_NoNAG	TGCTGTTGCAGTTGCTGTTGTGG	1	0	12	37	49	0
chrVII_111609	ACAAGGATTTATAATGTAATAGG	0	0	12	17	29	0
chrXII_796890_NoNAG	GCGAGGATTGATGATGTAATAGG	1	0	12	16	28	0
chrVIII_134073r_NoNAG	CAAGGATTGACAATGTAATAGGG	1	0	12	14	26	0
chrXII_657335r_NoNAG	TTACGGGCTCGAGCAATACCGGG	1	0	12	7	19	0
chrIV_803060_NoNAG	GAAACATATAAAACAGAATGAGG	1	7	11	4	22	0
chrIII_83146r_NoNAG	TGAGGATTCCTATATGCTCGAGG	1	5	11	22	38	0
chrVIII_466751_NoNAG	TGAGGATTCCTATATCCTCTAGG	0	5	11	21	37	0
chrI_166142	TAGTTGATTTCTATTCCAACAGG	1	1	11	39	51	0
chrIII_169799r_NoNAG	TATACTAGACGTTCTACTCGAGG	1	0	11	23	34	0
chrIV_513310_NoNAG	GGCTATAATATTAGGTATATAGG	0	1	10	18	29	0
chrV_176733r_NoNAG	AGGAATCCTCAAAATGTAATCGG	1	1	10	12	23	0
chrIV_520248_NoNAG	TTTACTAGAAGTTCTCATCGAGG	1	0	10	26	36	0
chrIII_291653_NoNAG	ATTATAGCGTTTAACAACAATGG	1	0	10	21	31	0
chrV_249576_NoNAG	GAAACATATGAAACGGAATGAGG	2	7	9	3	19	0
chrVII_111548	CGGTGTTAGAAGATGACATAAGG	0	2	9	13	24	0
chrX_78973r	GAGGAAGAAGAGGAGGAAGAAGG	0	1	9	47	57	0
chrIII_204416r	AGAGGAAGAGGAAGGGGAAGAGG	1	1	9	25	35	0
chrIV_437584r_NoNAG	GAAACTGTCATAGAAGTTAGAGG	1	1	9	5	15	0
chrIII_291465	GAAACAGTCATTAAATTTAATGG	1	0	9	10	19	0
chrVII_700684_NoNAG	GCCGAGTGGTCTAAGGCGTCAGG	1	0	9	0	9	0
chrVII_735598	TTATCATATACGGTGTTAGATGG	1	5	8	7	20	0
chrV_176727_NoNAG	GAAATACCGATTACATTTTGAGG	1	3	8	6	17	0
chrVIII_111525r_NoNAG	ATATATATATATATATAGGTTGG	0	2	8	81	91	0
chrV_488063r_NoNAG	GAAGTTCTCCTCTAGGATTTAGG	0	2	8	19	29	0
chrXII_92140r_NoNAG	TGAGGATTCGTAGATCCTCGAGG	0	2	8	11	21	0
chrIV_1175517_NoNAG	GAAATATAGATTCCATTTAGAGG	0	2	8	9	19	0
chrIX_183494_NoNAG	ACCAACTGGGCCAAGAGACCAGG	1	2	8	1	11	0
chrIV_1229230	TATATATATGTATATAGATATGG	1	1	8	94	103	0
chrXII_123503	TTGCTGTTGCTGTTGTTGCTGGG	1	1	8	38	47	0
chrX_59732r_NoNAG	TGGGATTCCGTTGTTGATAGAGG	1	1	8	15	24	0
chrIV_810723r_NoNAG	TGATGATGATGATGATGCCGAGG	1	0	8	71	79	0
chrVIII_466766r_NoNAG	TATGCTAGAAGTTCTCCTAGAGG	0	0	8	25	33	0
chrIV_520255_NoNAG	GAAGTTCTCATCGAGGATTTAGG	1	0	8	20	28	0
chrV_176745_NoNAG	TGAGGATTCCTATATCCCGGAGG	1	0	8	15	23	0
chrVI_161778r_NoNAG	ATTATAGCCTTGATCAATAATGG	1	0	8	14	22	0
chrII_327214	TGATAATGAAACATTTAAAACGG	1	0	8	13	21	0
chrVII_701167	GGATAATGTAATATATAAAACGG	1	0	8	13	21	0
chrII_198026r_NoNAG	ATTACGGGCTCGAGTAATATCGG	0	12	7	1	20	0
chrVI_137675r	TATTAGTTGATAGATGATAGTGG	1	4	7	13	24	0
chrXI_313632_NoNAG	TGGGATTCCATTGCTGCTAAAGG	1	2	7	20	29	0
chrII_8959_NoNAG	ATAATGGAAGCTGGAATGCAAGG	1	2	7	17	26	0
chrII_265364_NoNAG	GAAATATAGATTCCATTTGGAGG	0	2	7	11	20	0
chrV_498192r_NoNAG	GAAATATAGATCCCATTTTGAGG	0	2	7	9	18	0
chrXII_263916r	TCTTCTTCTTCGTCTTCTTCTGG	1	1	7	76	84	0
chrIII_83119	AGGTATACAGAATATGCTAGAGG	1	1	7	18	26	0
chrXI_513781r_NoNAG	ATCATATGCGGTGTAAGAAGAGG	1	1	7	14	22	0
chrXI_302453r_NoNAG	GAAACCTATAAAACGGAACGAGG	0	1	7	9	17	0
chrXII_92087r	ATTATAGCCCTTATTAACAATGG	1	1	7	8	16	0
chrXII_734604r_NoNAG	TATCAATATATTATAATAGACGG	1	1	7	5	13	0
chrVIII_146372_NoNAG	ATCCTAATCTGAACAGTCTTAGG	0	1	7	0	8	0
chrVIII_146374r_NoNAG	TCCCTAAGACTGTTCAGATTAGG	0	1	7	0	8	0
chrXI_576482r	CGACGACGACGATGATGACGAGG	1	0	7	59	66	0
chrIII_91288_NoNAG	ATATATATATATATATTTCAAGG	1	0	7	40	47	0
chrV_157063	TGAAGATGAAGATGAAGGTGAGG	1	0	7	19	26	0
chrV_442862	TAATGGAAGCTGAAATTCAAGGG	1	0	7	18	25	0
chrII_464183r_NoNAG	ACAAGCACAGGCGCAAGCACAGG	1	0	7	15	22	0
chrXII_599501r_NoNAG	TGAATAATTGAATAATTGTTGGG	1	0	7	7	14	0
chrVIII_296122r_NoNAG	TGGGATACTGGTACTATATCTGG	1	0	7	1	8	0
chrXII_657336r_NoNAG	ATTACGGGCTCGAGCAATACCGG	1	12	6	0	18	0
chrV_566912_NoNAG	CATTACTCATATCATGCTTTTGG	1	4	6	2	12	0
chrII_464105r	ACAAGCACAAGCACAGGCGCAGG	1	2	6	10	18	0
chrXII_290470	TGGGATACCGGTACTATTTCTGG	0	2	6	2	10	0
chrXI_313639r_NoNAG	ATTATAGCCTTTAGCAGCAATGG	1	1	6	19	26	0
chrIII_142810_NoNAG	TTATGTATACGGAATATACTAGG	1	1	6	18	25	0
chrVII_115157_NoNAG	TGAGGATTCCTCTACCCTCGAGG	1	1	6	14	21	0
chrV_312275_NoNAG	GAAACATAAAAAACAGAATGAGG	1	1	6	11	18	0
chrIX_23781_NoNAG	TACAGCCATTGTCGTCACAGTGG	0	1	6	0	7	0
chrIX_23782	ACAGCCATTGTCGTCACAGTGGG	0	1	6	0	7	0
chrVII_192247r	TGAAGAGGAAGATGAAGAGGAGG	1	0	6	45	51	0
chrII_258749_NoNAG	GAAGTTCTTTTCGAGGATATAGG	1	0	6	25	31	0
chrXII_592903r_NoNAG	TTAAAGGAAGCTGAAATGGAAGG	1	0	6	23	29	0
chrV_138449r_NoNAG	GAAGTTCTCCTCATGGATATAGG	1	0	6	21	27	0
chrV_138441_NoNAG	TGAGGATTCCTATATCCATGAGG	1	0	6	19	25	0
chrXII_365906_NoNAG	GGATATAGGAATGCTCACAATGG	1	0	6	13	19	0
chrVI_158469r_NoNAG	TTGCATTTCAGCTTCCATTAGGG	1	0	6	12	18	0
chrXI_276890_NoNAG	GGATGAGGAGGACGAGGAGGAGG	1	0	6	11	17	0
chrXII_592907r_NoNAG	GAAGTTAAAGGAAGCTGAAATGG	1	0	6	10	16	0
chrIV_1095400r_NoNAG	AAAACTTTGGTCAAGATATCTGG	1	0	6	3	9	0
chrIII_291522_NoNAG	AATGAAACATAGAAAACGAAAGG	1	3	5	10	18	0
chrII_258982r	TATATATATATGGATATATATGG	0	2	5	96	103	0
chrIV_194172r	GGAGGAGGAGGAGGCGGAGGCGG	1	2	5	9	16	0
chrIX_324846r	TATTAGTTGATAGAAAATAGTGG	0	2	5	6	13	0
chrVIII_370537r	ATATATATATATATATTATTTGG	1	1	5	66	72	0
chrVII_530110r	GAAGATGAAGATGAAAATGAAGG	1	1	5	24	30	0
chrIX_128510_NoNAG	CTCCTCCTCCTCCTCCTCCTCGG	0	1	5	9	15	0
chrI_183314_NoNAG	ATGAGGAATAATCGTAAGATTGG	0	1	5	8	14	0
chrIII_291938r_NoNAG	CATTACTCGTATTATGCTTTTGG	1	1	5	5	11	0
chrII_266202	TATATTGATAGTATAACTATTGG	1	1	5	3	9	0
chrV_535292r	TGATAATGAAGATGATGATGAGG	1	0	5	72	77	0
chrV_545375	AAAAAAAAAACAAAAAAACAGGG	1	0	5	70	75	0
chrXII_329748	GTTGCTGTTGCTGCTGTGGTTGG	1	0	5	52	57	0
chrIX_51654r	AGTAATAACAATAATAATAATGG	1	0	5	39	44	0
chrXII_881934r	TATATATATGTATATAAATGTGG	1	0	5	31	36	0
chrII_628549r_NoNAG	AAAAAAAAAAAAACAAGAATTGG	0	0	5	24	29	0
chrXI_163036	TAGAAATATCGATTCCTTTTTGG	1	0	5	14	19	0
chrXI_302345_NoNAG	TTGATGAAGGCTATAACATTAGG	1	0	5	14	19	0
chrXI_276887_NoNAG	AGAGGATGAGGAGGACGAGGAGG	1	0	5	13	18	0
chrXI_513569r	ATTATAGTCTTTATCATCAATGG	1	0	5	13	18	0
chrIV_871786r_NoNAG	ATCATAGCCTTTGTCAACAATGG	1	0	5	12	17	0
chrXI_163037_NoNAG	AGAAATATCGATTCCTTTTTGGG	1	0	5	12	17	0
chrIX_44138r	GGAGGAGGGGGAGGTGGAGGAGG	0	0	5	8	13	0
chrXII_793807_NoNAG	TGATAATCCATTTTGACAACTGG	1	0	5	8	13	0
chrXI_337571_NoNAG	GCTGTGGTTGCTGTGGTTGTTGG	1	0	5	6	11	0
chrVII_442223_NoNAG	AGAAGTAGAGGACGACGTAGAGG	1	0	5	3	8	0
chrXII_734563r_NoNAG	GTTATGAGAAGATGTCATCGAGG	1	0	5	2	7	0
chrXI_144672r	TATTTGAGAAACAGCAGCAGCGG	1	0	5	2	7	0
chrII_809366r_NoNAG	GATAGAGCACTAGAGATGGCTGG	0	0	5	1	6	0
chrV_492406_NoNAG	ACCATTGGGCCACGAGGAATAGG	1	0	5	0	5	0
chrX_233977r_NoNAG	GACTCGAACCTGGAATCTCCTGG	1	0	5	0	5	0
chrX_233981_NoNAG	GAGATTCCAGGTTCGAGTCCTGG	1	0	5	0	5	0
chrIV_1151084_NoNAG	TATCAATATACTATCATATACGG	1	7	4	9	20	0
chrXII_696967	TGAGATGAGATGAGATGAGATGG	1	5	4	6	15	0
chrIX_325058r_NoNAG	AAAGTTCTCCTCGAGGACATAGG	0	4	4	20	28	0
chrVII_401660r_NoNAG	TATGTGTTGTATGAACGTTTAGG	0	4	4	3	11	0
chrVIII_134091r_NoNAG	CTAATGAAAGCAGAAATGCAAGG	0	3	4	8	15	0
chrI_739r_NoNAG	TTATGTTTAGGTGATTTTTGTGG	0	3	4	3	10	0
chrXI_665446r_NoNAG	CATTACTCATATTATGCTATTGG	1	3	4	2	9	0
chrXI_665445r_NoNAG	ATTACTCATATTATGCTATTGGG	1	3	4	1	8	0
chrIII_169778r_NoNAG	GGACATAGGAATCCTTAAAATGG	1	2	4	14	20	0
chrIV_513396r	ATGAGGAATAATCTTAATATTGG	0	2	4	8	14	0
chrIX_324625r_NoNAG	CGGATTATCAGCTTAATTCACGG	0	2	4	4	10	0
chrVII_459071r	AATAGTAATAATAATAATAGTGG	1	1	4	41	46	0
chrIV_410879r	AAAAAAAAAAAAAATGAAGACGG	0	1	4	33	38	0
chrIII_262143_NoNAG	GTTGCTGTTGCCGCTGTTGCTGG	0	1	4	28	33	0
chrXI_141239r	TACTAGTATATTATCACACACGG	1	1	4	14	19	0
chrII_258864r_NoNAG	GAAACAGTCATCCAATCTAATGG	1	1	4	13	18	0
chrIX_197411r	TTATCATATACGGTGTTAAATGG	1	1	4	13	18	0
chrVII_158946	TCAGGCTCAGGCTCAGGCCCAGG	1	1	4	11	16	0
chrVII_535624r_NoNAG	GAAATACCGATTCCCTTATGAGG	1	1	4	8	13	0
chrX_75579r_NoNAG	AAAAAAAAAAAAAGTTAAATTGG	0	1	4	7	12	0
chrVIII_295867r	AAATGGTATCAATATTTCATTGG	1	1	4	6	11	0
chrIX_197373r_NoNAG	GAAGCTGTCATTGAAGTTGGAGG	0	1	4	5	10	0
chrIX_324645r_NoNAG	GAAGTAACGAGCTGTCAAAACGG	0	1	4	5	10	0
chrVII_876046	GAAGCGGTCATTGAAGTTAGAGG	0	1	4	5	10	0
chrX_714781_NoNAG	AGTGGTAGAGGTTGTAGCAGTGG	1	1	4	5	10	0
chrIII_291937r	ATTACTCGTATTATGCTTTTGGG	1	1	4	4	9	0
chrVI_5320r_NoNAG	TATTAAAATGTGGATAATAGTGG	0	1	4	2	7	0
chrVI_5319r_NoNAG	ATTAAAATGTGGATAATAGTGGG	0	1	4	1	6	0
chrIII_224275r	AGATATATATACATATATATAGG	1	0	4	114	118	0
chrXI_179242r_NoNAG	TATATATATATATATAAGTGAGG	1	0	4	45	49	0
chrI_225088	AAAAAAAAAAAGAAATAGGAAGG	0	0	4	24	28	0
chrIV_362075_NoNAG	TGTTGCTGTTGCTGTTGCCTTGG	1	0	4	20	24	0
chrXII_375330r_NoNAG	TGACGATGACGATGACGGTGAGG	1	0	4	18	22	0
chrVII_328118r_NoNAG	GGATATGGAAATCCTCAAAATGG	1	0	4	17	21	0
chrVII_353158r	TGAAGATGAAGATGAAGATTTGG	1	0	4	14	18	0
chrX_204327r_NoNAG	TTGATAGAGGGTATAATATTAGG	0	0	4	12	16	0
chrXII_963324_NoNAG	TTTAATGGGAGCTGAAATGCAGG	1	0	4	10	14	0
chrIV_871792_NoNAG	TTGACAAAGGCTATGATATTAGG	1	0	4	9	13	0
chrVI_158658r_NoNAG	CTGAATAATTTGATAACTGTTGG	1	0	4	8	12	0
chrVII_111438r_NoNAG	TACTAGTATATTATGATATTCGG	0	0	4	7	11	0
chrVII_158963r	CTGTGCTTGAGCCTGAGCCTGGG	1	0	4	7	11	0
chrVIII_466579_NoNAG	TACTATTATATTATTACATGCGG	1	0	4	6	10	0
chrVII_319019	TAAATAATTTAATAATTGTTGGG	1	0	4	6	10	0
chrXII_92249r_NoNAG	TTAGAGGAAGCTGTAGTGAAAGG	0	0	4	6	10	0
chrVIII_465794r_NoNAG	TATATATATATATAGTATACTGG	1	0	4	5	9	0
chrXI_302511r_NoNAG	GAGAAGCTGTCATCGAAGTCAGG	1	0	4	5	9	0
chrIX_324435r_NoNAG	TATGTGTTTTACGGACGTTTAGG	0	0	4	4	8	0
chrVII_111576_NoNAG	GAAGCTTTCATCGAAGGTAGAGG	0	0	4	4	8	0
chrXI_302509r_NoNAG	GAAGCTGTCATCGAAGTCAGGGG	1	0	4	4	8	0
chrIII_4175r_NoNAG	CTTAAGTACTACCTGATTACAGG	1	0	4	3	7	0
chrIV_1175747_NoNAG	TATGTGTTCTATGAACGTTCAGG	1	0	4	3	7	0
chrIX_24160_NoNAG	AACGGAAGCACCAAATGAAGTGG	0	0	4	3	7	0
chrXI_337572_NoNAG	CTGTGGTTGCTGTGGTTGTTGGG	1	0	4	3	7	0
chrX_714913_NoNAG	AGAAGTTGTAGGAGCGGTAGAGG	1	0	4	3	7	0
chrIII_90846_NoNAG	TCAACAAGTAATTGGTTGTTTGG	1	0	4	2	6	0
chrIII_1409_NoNAG	TCGTAATTCATTACGTCAACAGG	1	0	4	1	5	0
chrIV_568869r_NoNAG	CCACGCGAGCTACTATTTGTCGG	1	0	4	1	5	0
chrI_183784	AGAAAATACCGACGTCAAGTTGG	1	0	4	1	5	0
chrI_183792r_NoNAG	GAGAGTATCCAACTTGACGTCGG	1	0	4	1	5	0
chrX_709394_NoNAG	ATCAATCTAGTAGAGTACCATGG	1	0	4	1	5	0
chrXII_291695r	ATAACCGTAGTAGAAGTTAATGG	1	0	4	0	4	0
chrX_121508r_NoNAG	GCGTAGATGGCACCAGCTTGTGG	0	0	4	0	4	0
chrVI_158657r_NoNAG	TGAATAATTTGATAACTGTTGGG	1	4	3	10	17	0
chrVIII_8056_NoNAG	TGTAAATGTAAGAATTACATAGG	0	4	3	2	9	0
chrVIII_238023r	CCTTGCATTTCAGCTTTCATTGG	1	2	3	9	14	0
chrVII_115004_NoNAG	CGGTGTTAGACGATGACATAAGG	2	2	3	9	14	0
chrIV_205796_NoNAG	GGTGACGTTGGTGAATACGATGG	1	2	3	5	10	0
chrIV_205721_NoNAG	GGCGAATACGATGGTGACGTTGG	1	2	3	4	9	0
chrIII_1396r_NoNAG	TGAATTACGATCTAGCTTATAGG	1	2	3	3	8	0
chrIV_1503872_NoNAG	AGAGGAAGTCTCAACGGCAGAGG	0	2	3	2	7	0
chrXII_657175r	CGGATCTAAACTAATTTTTCAGG	0	2	3	1	6	0
chrX_28423_NoNAG	TTCTTTGTTCCAGAAACAAAAGG	1	2	3	1	6	0
chrXI_141984r_NoNAG	AACAGACAATTCCAATTCGATGG	1	2	3	0	5	0
chrX_196991	TGAGGAAGAAGGAGAAGAAGAGG	1	1	3	36	40	0
chrVII_671946r_NoNAG	TACATATATATACATATATTTGG	1	1	3	27	31	0
chrII_327360r	GAATTTTGAGGTAATTCTTGGGG	0	1	3	22	26	0
chrIV_691382r	TAAATATATATATATATTTGAGG	0	1	3	22	26	0
chrVII_793314	ATGTCATAAAGATTGAGAAACGG	1	1	3	14	18	0
chrIV_205733_NoNAG	GGTGACGTTGGAGAATACGATGG	1	1	3	5	9	0
chrVII_984r_NoNAG	TGTAAATGTAATAATTACCTAGG	0	1	3	5	9	0
chrXI_745r_NoNAG	TTATGTTTAGGTAATTTTAGTGG	0	1	3	4	8	0
chrIV_384519_NoNAG	TTGGGTCAACTGAAGTAGTTGGG	1	1	3	3	7	0
chrVII_115165r_NoNAG	AAAGTTCTCCTCGAGGGTAGAGG	1	1	3	3	7	0
chrXII_793707r	CGGATCCAAATTAATTGTTCAGG	0	1	3	2	6	0
chrIV_1163338r_NoNAG	TTTTCTGTTTTGCTACCACTTGG	1	1	3	1	5	0
chrIV_205712_NoNAG	GGCGACGTTGGCGAATACGATGG	1	1	3	1	5	0
chrIX_23810_NoNAG	GTGACAGTGGTGTATGATTTTGG	0	1	3	1	5	0
chrXII_1064365_NoNAG	ATAAGTGTATTTAAATTGAGTGG	0	1	3	1	5	0
chrXII_291706	TACTACGGTTATGTCTTCATGGG	1	1	3	1	5	0
chrX_118152r_NoNAG	AACAGACAGTTCCAATTTGATGG	1	1	3	1	5	0
chrII_6502r_NoNAG	ATAAGTGTATATAATTTGAGTGG	0	1	3	0	4	0
chrIV_309821r_NoNAG	GAAGAATCCGATGACGACATGGG	1	1	3	0	4	0
chrI_695r	ATAAGTGTATATAAATGGAGTGG	0	1	3	0	4	0
chrVIII_287754r_NoNAG	GATAACTATTTCTTCTATTACGG	1	1	3	0	4	0
chrV_6444r_NoNAG	GTTTATTTCGTGAAGTTGAAAGG	1	1	3	0	4	0
chrXII_291705_NoNAG	CTACTACGGTTATGTCTTCATGG	1	1	3	0	4	0
chrXII_806783_NoNAG	AGAAGAATCTGATGACGACATGG	1	1	3	0	4	0
chrXI_144729r_NoNAG	AGTTATTTGGGAAACAGCAGCGG	0	1	3	0	4	0
chrX_120735r	GATCTGAGAAACGGCGGCAGCGG	0	1	3	0	4	0
chrX_121518_NoNAG	GTGCCATCTACGCTGCTGGTTGG	0	1	3	0	4	0
chrXII_724598r_NoNAG	AAAAAAAAGGAAATAAAAAAAGG	1	0	3	43	46	0
chrXII_511510r_NoNAG	TGCTGCTGCTGCTGTTTCTGTGG	1	0	3	40	43	0
chrIV_1229231_NoNAG	ATATATATGTATATAGATATGGG	1	0	3	32	35	0
chrII_350719r_NoNAG	ATGAATTTTGGAATAATTGTTGG	1	0	3	26	29	0
chrII_452427r	AAAAAAAAAAAAAAGAATTATGG	1	0	3	25	28	0
chrVII_580394	ATATATTTATATATATAAGTAGG	1	0	3	23	26	0
chrIII_83138_NoNAG	GAGGTTCTCCTCGAGCATATAGG	1	0	3	22	25	0
chrXI_276869	CGATGATGAGGATGACGAAGAGG	1	0	3	22	25	0
chrII_561233_NoNAG	AAAAAAAAAAAAAAGCGAAGAGG	1	0	3	21	24	0
chrXI_576476r	CGACGATGATGACGAGGACGAGG	1	0	3	21	24	0
chrV_62551_NoNAG	CAAGAATTAATAATGTAATAGGG	1	0	3	20	23	0
chrVII_853497r	AAAAAAAAAATAAAGAAGGAAGG	1	0	3	17	20	0
chrVIII_111524r_NoNAG	TATATATATATATATAGGTTGGG	1	0	3	16	19	0
chrVII_701432	TGGGGATTTCTATATTCTCGAGG	1	0	3	16	19	0
chrV_469361_NoNAG	TGTGATTCCATTGTTGCCAAAGG	1	0	3	11	14	0
chrIV_513255r	AACATTCACCCATTTCTCAATGG	1	0	3	10	13	0
chrXII_365820_NoNAG	GGGAATAACTTGATAATTGTTGG	1	0	3	9	12	0
chrXII_688443	AACAAGATGGCATAAAGATTGGG	0	0	3	9	12	0
chrIV_871484_NoNAG	TACTAGTATCCTATCACATGCGG	1	0	3	8	11	0
chrIV_1175535_NoNAG	AGAGGATTCCAATATCATCGAGG	0	0	3	7	10	0
chrV_551595_NoNAG	AATGAAGCATATAAAACGATAGG	1	0	3	7	10	0
chrVIII_359446r	ATATTATCATATACAGTATAAGG	1	0	3	6	9	0
chrV_136159_NoNAG	GAAACAATTATCAAATATAATGG	1	0	3	6	9	0
chrXII_221146_NoNAG	AATGACAAAGTATAAAAGAAAGG	1	0	3	6	9	0
chrIV_1353083	AATGAATGACAAAGTATATAAGG	1	0	3	5	8	0
chrVIII_238022r_NoNAG	CTTGCATTTCAGCTTTCATTGGG	1	0	3	5	8	0
chrXII_688148_NoNAG	TTGGGATTCCATTTTGCTTAAGG	1	0	3	5	8	0
chrXI_142408_NoNAG	GAATTTGACCGTCACCAATTTGG	1	0	3	5	8	0
chrXI_142409	AATTTGACCGTCACCAATTTGGG	1	0	3	5	8	0
chrV_568968r_NoNAG	TCATAATGTGGTAAGTTTACTGG	0	0	3	4	7	0
chrV_62582	GACAAAGTATAAAAGGAAGGAGG	1	0	3	4	7	0
chrIV_383336_NoNAG	GAACTGACTACAGAACTAGTTGG	1	0	3	3	6	0
chrI_160160r	GATGTAAAAAGACGACATAAAGG	1	0	3	3	6	0
chrVII_110677_NoNAG	AACCACTATACTAAGATGGCAGG	1	0	3	3	6	0
chrVII_807537	TGAAGATGAGGATGAAGATTCGG	1	0	3	3	6	0
chrIV_383498	GAAATGACTACAGAAGTAGTTGG	0	0	3	2	5	0
chrVIII_8101_NoNAG	TATAATTTCTCAAGTACTACCGG	0	0	3	2	5	0
chrV_6492r_NoNAG	CTTTTAAGTTAATGACGCCATGG	1	0	3	2	5	0
chrIV_1163880r_NoNAG	TCCAGAATCCCCACGTTATTTGG	2	0	3	1	4	0
chrVIII_295595r_NoNAG	TCCTGAATCCCCACGTTATCTGG	1	0	3	1	4	0
chrVII_574411_NoNAG	TTTTATAAGGCGATAATATTAGG	0	0	3	1	4	0
chrVI_101418r_NoNAG	CTTTGTCTTCCTGTTTATTCAGG	1	0	3	1	4	0
chrVI_99262_NoNAG	GATAGAGCGCTAGAGATAGCTGG	2	0	3	1	4	0
chrXII_95065r_NoNAG	GATAGAGCGCTGGAGATGGCTGG	2	0	3	1	4	0
chrX_400141_NoNAG	GCTGGAGGTGTTGGAGGTACTGG	1	0	3	1	4	0
chrII_188468r_NoNAG	GAAAAAATTCAAGGTCTCGAAGG	1	0	3	0	3	0
chrII_190321	GCCATTATCAACAGATATTTTGG	1	0	3	0	3	0
chrIV_44257r_NoNAG	GCATCGAAGACAGTGTTTCTTGG	0	0	3	0	3	0
chrI_11680r_NoNAG	ACACCAGCAAGTAGCATAATAGG	0	0	3	0	3	0
chrI_11715_NoNAG	TTGCGACATAGTACTTAACCCGG	0	0	3	0	3	0
chrVIII_12656r	ACCGAAAACGGAAACTTCAAAGG	0	0	3	0	3	0
chrVIII_288495r_NoNAG	ACTGATTTTATCAGAAGATTTGG	1	0	3	0	3	0
chrVIII_291138_NoNAG	GTAACCGTAGTAGAAGTTGATGG	1	0	3	0	3	0
chrVIII_467030_NoNAG	AAAGGTCGCTAGTTCAATTCTGG	1	0	3	0	3	0
chrVIII_467034_NoNAG	GTCGCTAGTTCAATTCTGGCAGG	1	0	3	0	3	0
chrVIII_467037_NoNAG	GCTAGTTCAATTCTGGCAGGTGG	1	0	3	0	3	0
chrVIII_6466r_NoNAG	CTTGAGGTAGAACGGTCTTTTGG	0	0	3	0	3	0
chrVII_519284r	CGTGTCTGAAACTTGAGAAACGG	1	0	3	0	3	0
chrVII_6553r	GTCTGACGAAAGAGTCAATTTGG	0	0	3	0	3	0
chrVI_14837r_NoNAG	AATTACTACGCTAAATCTCATGG	0	0	3	0	3	0
chrXII_290927_NoNAG	TTCAATGGAGAGTTCCATTAGGG	1	0	3	0	3	0
chrXII_498987r	GTCAGAAGATTCAACTTCCAGGG	1	0	3	0	3	0
chrXII_498988r_NoNAG	TGTCAGAAGATTCAACTTCCAGG	1	0	3	0	3	0
chrXII_613668_NoNAG	GGGTGAATACTATTTCACTAAGG	1	0	3	0	3	0
chrXII_613669_NoNAG	GGTGAATACTATTTCACTAAGGG	1	0	3	0	3	0
chrXI_649731_NoNAG	ACACCAGCAAGTAGTATGATAGG	0	0	3	0	3	0
chrXI_649734r_NoNAG	GATCCTATCATACTACTTGCTGG	0	0	3	0	3	0
chrX_25691r	CAAAGCGTGACTGGTTTTTCTGG	1	0	3	0	3	0
chrX_382857r_NoNAG	TCAATTTGAGGTACACCTCTTGG	1	0	3	0	3	0
chrIV_1175158r_NoNAG	TTAGGATTGTCGAGACACTCCGG	0	7	2	0	9	0
chrIV_1023412_NoNAG	TCCCTAAGACTGTTTATATCAGG	0	6	2	2	10	0
chrVIII_85429_NoNAG	ATCCTAATACAAACAGTCTTAGG	0	6	2	2	10	0
chrVIII_85430_NoNAG	TCCTAATACAAACAGTCTTAGGG	0	6	2	2	10	0
chrVIII_85431r	TCCCTAAGACTGTTTGTATTAGG	0	6	2	2	10	0
chrVII_319465_NoNAG	TCCTAATATAAACGGTCTTAGGG	0	6	2	2	10	0
chrVII_319466r_NoNAG	TCCCTAAGACCGTTTATATTAGG	0	6	2	2	10	0
chrVII_405387	TTTCATATGTGTTTTATGAACGG	1	5	2	2	9	0
chrXII_92590r_NoNAG	CTTTGTCTTCCTGTTTAGTCAGG	0	3	2	0	5	0
chrVII_158952_NoNAG	TCAGGCTCAGGCCCAGGCTCAGG	1	2	2	10	14	0
chrIX_183431_NoNAG	AAAAATAAGTGGTCTCTAGCGGG	1	2	2	5	9	0
chrI_183341_NoNAG	TAGAAATATAGACTCCATTATGG	0	2	2	4	8	0
chrI_183342	AGAAATATAGACTCCATTATGGG	0	2	2	4	8	0
chrIV_1164160	ATATTGGTACCATTTGTTGATGG	0	2	2	3	7	0
chrIV_1163337r_NoNAG	TTTCTGTTTTGCTACCACTTGGG	1	2	2	1	5	0
chrI_141337r_NoNAG	GACATTATTGCCAACGATCAAGG	0	2	2	1	5	0
chrXII_64594r_NoNAG	GCTGGTAAGCAACTGGAAGACGG	0	2	2	1	5	0
chrI_206271r	GAAGTGAAAGTGCCAGTCCATGG	0	2	2	0	4	0
chrV_569455_NoNAG	AGAGTGTTACGACAGTGATGTGG	0	2	2	0	4	0
chrXII_92581_NoNAG	GGGCGACTTCCTGACTAAACAGG	1	2	2	0	4	0
chrXI_144734_NoNAG	GCTGTTTCCCAAATAACTGACGG	0	2	2	0	4	0
chrX_541050r_NoNAG	AATTGGTGGGATTCTATTGTTGG	0	1	2	28	31	0
chrXII_792988r_NoNAG	GCGAATTTTGAGATAATTTCTGG	0	1	2	24	27	0
chrXII_792987r_NoNAG	CGAATTTTGAGATAATTTCTGGG	0	1	2	22	25	0
chrIII_142824	TATACTAGGAGTTCTCTTCAAGG	0	1	2	16	19	0
chrXII_1022148r	AGAAGAAGATCAAGAAAAAGAGG	1	1	2	15	18	0
chrVIII_134049r_NoNAG	AATGAAAAATATAGAACGGAAGG	1	1	2	14	17	0
chrVI_207031_NoNAG	TGTGGGTTCCCATATCCTCGAGG	0	1	2	8	11	0
chrV_249622_NoNAG	GAGATATCGATTTCATTTTGAGG	0	1	2	8	11	0
chrXII_803815	GGAGGAGGAGGAGGTGGTAGTGG	0	1	2	8	11	0
chrXII_687472	GAAAAAAAAAAAAAAGAATCTGG	0	1	2	7	10	0
chrVII_531670r_NoNAG	ATAAAAAATATCTCCGCGACGGG	0	1	2	6	9	0
chrX_120864r	GATTTGAGAAACGGCAGCGGCGG	0	1	2	6	9	0
chrX_377628_NoNAG	TGGGTTTCCATTGTTGACGAAGG	0	1	2	6	9	0
chrIV_205838_NoNAG	GGTGATGTTGGCGAGTACGATGG	1	1	2	5	8	0
chrX_658650r_NoNAG	AGAGAGAAAGAGAGAGAAAGAGG	0	1	2	5	8	0
chrIII_168353_NoNAG	AACCACTACACTATAGGACCAGG	1	1	2	4	7	0
chrIII_4242_NoNAG	CATTTACATAACATGTAGAAAGG	1	1	2	3	6	0
chrIV_1175652r	CGTATAAATGCCTGAACAATTGG	1	1	2	3	6	0
chrVIII_288360r_NoNAG	GATATGTATGGTCGTAAAATGGG	1	1	2	3	6	0
chrVII_122330r_NoNAG	AAAAAAAGAATAGCCCTGTAGGG	0	1	2	3	6	0
chrVII_401691r_NoNAG	ATGTTGTTCGTTTTGATATAAGG	0	1	2	3	6	0
chrV_176666_NoNAG	AGGACATACGAATCCACAAAAGG	0	1	2	3	6	0
chrIV_205817_NoNAG	GGTGATGTAGGTGAGTACGATGG	1	1	2	2	5	0
chrIV_205880_NoNAG	GGTGATGTTGGTGAGTACGCTGG	1	1	2	2	5	0
chrVIII_288361r_NoNAG	TGATATGTATGGTCGTAAAATGG	1	1	2	2	5	0
chrVIII_295052r_NoNAG	TTTCTGTTTCGCTACCACTTGGG	1	1	2	2	5	0
chrVI_173385r	TGTTCATAGGGACTTGAAACCGG	0	1	2	2	5	0
chrV_488055_NoNAG	TATGGATTCCTAAATCCTAGAGG	0	1	2	2	5	0
chrXII_130086_NoNAG	CTGTGACTGTGACTGTGACTGGG	1	1	2	2	5	0
chrXII_290708_NoNAG	AAATTGCCTCTATCAACAAGTGG	0	1	2	2	5	0
chrXI_14963_NoNAG	ACTTCTATGAAAATAAAGCTTGG	1	1	2	2	5	0
chrXI_879r	AAGTACGAAATATTTTGAAATGG	0	1	2	2	5	0
chrIV_1163431r_NoNAG	CTGTTGGTGTCACCAGACTATGG	0	1	2	1	4	0
chrIV_1524529_NoNAG	AAGTAAGAAATATCCTGAAATGG	0	1	2	1	4	0
chrIX_183430_NoNAG	TAAAAATAAGTGGTCTCTAGCGG	1	1	2	1	4	0
chrIX_25861	AGAGCTCGAGACACCAGAAGTGG	0	1	2	1	4	0
chrVI_101409_NoNAG	GGGCGACTTCCTGAATAAACAGG	1	1	2	1	4	0
chrXII_374232r_NoNAG	CGGTTTATCAGATTAACTCACGG	1	1	2	1	4	0
chrXII_64528r_NoNAG	CATTTGGTGTTGAGATTGAGAGG	0	1	2	1	4	0
chrXII_657214r	AAAATATGGATCATACTTGATGG	0	1	2	1	4	0
chrXII_789100	GGATTCCAATGAACCTGTGGAGG	0	1	2	1	4	0
chrX_25884_NoNAG	TCGTAACCCATATCTTCTTGAGG	0	1	2	1	4	0
chrX_400288_NoNAG	GAAGGTGCAGAGGGTACTGGAGG	0	1	2	1	4	0
chrII_190312r_NoNAG	CTGTTGATAATGGCCTCACATGG	1	1	2	0	3	0
chrII_333743_NoNAG	TGTTAGATTCAACGTCGTCAAGG	1	1	2	0	3	0
chrIV_384248_NoNAG	GTCACAGCATTTGAACTAGTTGG	0	1	2	0	3	0
chrIV_427499_NoNAG	GGTGCCCGTGGTGGTTCCAGAGG	1	1	2	0	3	0
chrI_188452_NoNAG	ACACGTAAACCGGCGGTAGAAGG	0	1	2	0	3	0
chrI_188453_NoNAG	CACGTAAACCGGCGGTAGAAGGG	0	1	2	0	3	0
chrI_188461r_NoNAG	CATTCTTTCCCTTCTACCGCCGG	0	1	2	0	3	0
chrI_226693r_NoNAG	TTTATTTCACAGGAGAACCCTGG	0	1	2	0	3	0
chrVIII_6795_NoNAG	ACTTCTATGAAAATAAGACTTGG	1	1	2	0	3	0
chrVII_1082034r	AGCTTACCTGGGTTCTCAAAAGG	0	1	2	0	3	0
chrVI_99253r_NoNAG	TCTAGCGCTCTATCCGCAGACGG	1	1	2	0	3	0
chrV_511798_NoNAG	TTTAGAAATGGTCCGGTTTACGG	0	1	2	0	3	0
chrXII_222709_NoNAG	ACCGTCCTTGGATAGAGCGCTGG	0	1	2	0	3	0
chrXII_612692r	AATACCAAAGACGAATCTTTGGG	0	1	2	0	3	0
chrXII_612693r_NoNAG	AAATACCAAAGACGAATCTTTGG	0	1	2	0	3	0
chrXII_92535_NoNAG	CACAAGTTAATAAGGGCGTGTGG	0	1	2	0	3	0
chrXI_144900r_NoNAG	TTGGCCGTCAGAAATCTGAGAGG	0	1	2	0	3	0
chrXI_259317r_NoNAG	GATTTGAGAAATGGCGGCAGCGG	1	1	2	0	3	0
chrXI_618156r_NoNAG	TTGGTCTTGAGATTAAGAGGTGG	1	1	2	0	3	0
chrX_381927_NoNAG	AGACAAGCCACCAAGGATGCTGG	1	1	2	0	3	0
chrIX_187833	AAAAAAAAAAAAAAAAGAGTGGG	1	0	2	52	54	0
chrXI_380135_NoNAG	TGTTGTTGTTGTTGTTGGAGCGG	1	0	2	32	34	0
chrVII_416650r_NoNAG	ATAATAATAATAATAGTAATGGG	1	0	2	31	33	0
chrXI_196371r_NoNAG	GACGATGATGATAATGACGATGG	1	0	2	28	30	0
chrIV_1174925r_NoNAG	GTAAATATTGAGACAATTGTTGG	1	0	2	27	29	0
chrV_219660r	GATGATGATGAGGAGGAGGATGG	1	0	2	27	29	0
chrII_205785_NoNAG	GAAGAAGAAGAAGGGAAAGAAGG	1	0	2	26	28	0
chrIII_128180_NoNAG	TTGTTGTTGTTGTTATTGCTGGG	1	0	2	25	27	0
chrXII_555450r_NoNAG	GCTGCTGTTGTTCTTGCTGCTGG	1	0	2	24	26	0
chrX_393667r_NoNAG	TATATATATATATAAATAAGAGG	1	0	2	24	26	0
chrI_119648r_NoNAG	TATATATATAGATATAGATGTGG	1	0	2	23	25	0
chrXII_592717_NoNAG	TAAAGTTTGACATAATTGTTGGG	1	0	2	23	25	0
chrX_175742r_NoNAG	GATGATGACGATGACAACGACGG	1	0	2	23	25	0
chrIV_1174924r	TAAATATTGAGACAATTGTTGGG	1	0	2	22	24	0
chrIX_298908r	CGAAGAAGATGAAGAAGCAGAGG	1	0	2	21	23	0
chrVII_779156r	ATACTAGAATTTCTACTCGAGGG	0	0	2	16	18	0
chrV_99523	CGTTATCAATCCTTACATTTCGG	1	0	2	16	18	0
chrII_9476r	TTGAGATTCCATTGTTGGTAAGG	1	0	2	15	17	0
chrVII_451498r	TGATGCCGATGACGATGACGAGG	1	0	2	15	17	0
chrIV_450182r	TATATATATATATATACTCCAGG	1	0	2	14	16	0
chrV_377447r	AGCAACAGCAGCAACAGCAGTGG	1	0	2	14	16	0
chrXII_993475_NoNAG	TAATAATAATAATAAGGATAAGG	1	0	2	14	16	0
chrII_768919r	CAAAGAAAAGAAAAAAAAGAAGG	1	0	2	13	15	0
chrVII_778799r_NoNAG	TACTAGTTGATATAAGATAGTGG	1	0	2	13	15	0
chrIX_369596_NoNAG	GTTGTTGCTGCTGGGGTTGTTGG	1	0	2	12	14	0
chrVIII_264761r_NoNAG	GATGATGATTACGATGATTATGG	1	0	2	12	14	0
chrXI_387161_NoNAG	TGATGATGATGATGATGAGATGG	1	0	2	12	14	0
chrX_580243r	CAAAAAAAAAAAAAAAAGGGGGG	0	0	2	12	14	0
chrVIII_70455_NoNAG	TGATGAAGACGATGATGGCGAGG	1	0	2	11	13	0
chrVII_784091	ATGTATATATGTATATGTGTAGG	1	0	2	11	13	0
chrXIII_65922r_NoNAG	CAACAACAACAACAACAGAATGG	1	0	2	11	13	0
chrXII_1052404	ATGAATCCTCAAAGTGGAATCGG	1	0	2	11	13	0
chrVII_701435_NoNAG	GGATTTCTATATTCTCGAGGAGG	1	0	2	10	12	0
chrVII_735607	ACGGTGTTAGATGGTGACATAGG	1	0	2	10	12	0
chrXI_276878	GGATGACGAAGAGGATGAGGAGG	1	0	2	10	12	0
chrX_59554_NoNAG	GAATCAGTCATCAAATGTAATGG	1	0	2	10	12	0
chrIX_154036	AAAGAAAAGAAAAAAAGAACAGG	1	0	2	9	11	0
chrVIII_359454	TGTATATGATAATATACTGGTGG	1	0	2	9	11	0
chrVIII_386051r	TGATGATGTTGAAAATGATGAGG	0	0	2	9	11	0
chrV_271458r	TATATATTTATATATATTCAAGG	1	0	2	9	11	0
chrXI_162877r	CACCATATAAGATAATATACTGG	1	0	2	9	11	0
chrIV_384501_NoNAG	TTGGATCAGCTGAAGTATTTGGG	0	0	2	8	10	0
chrVII_650958_NoNAG	AAAAAAAAAAAAATAAGAGGCGG	0	0	2	8	10	0
chrXI_302390r_NoNAG	GTATTCCTAGATCCTCGAGGAGG	1	0	2	8	10	0
chrX_120672r	GACTTGACCATCACCAATTTGGG	1	0	2	8	10	0
chrX_120673r	GGACTTGACCATCACCAATTTGG	1	0	2	8	10	0
chrII_198160r_NoNAG	CGGTGTAAGAAGATGATATTAGG	0	0	2	7	9	0
chrIV_747550_NoNAG	GCAACAGCAACAGCAACGCCAGG	1	0	2	7	9	0
chrIX_426201_NoNAG	AGAAGTTCTGCTCGAGGGTATGG	1	0	2	7	9	0
chrVII_361754r	AAAGGATAAGAAAGACAAGAAGG	1	0	2	7	9	0
chrIV_437841r_NoNAG	ATAAAAATGACGACAACTGCAGG	1	0	2	6	8	0
chrIV_505476r_NoNAG	TTCTTTTTCTTTTTCTGTCTTGG	1	0	2	6	8	0
chrIV_945713r_NoNAG	TATTAGTATATTATCGCATACGG	1	0	2	6	8	0
chrIX_277534r	TAAATATATATATATAGAGAAGG	0	0	2	6	8	0
chrVIII_133016_NoNAG	AAAAAATTATCGACAACTGCAGG	1	0	2	6	8	0
chrVI_103212	TATATATCTATATATATTCGAGG	1	0	2	6	8	0
chrVI_205357r_NoNAG	ATGAATGACAGCATATAAAATGG	0	0	2	6	8	0
chrXII_796809_NoNAG	TATTAGTATATCATCACATACGG	1	0	2	6	8	0
chrII_8950_NoNAG	TCTTCAAATATAATGGAAGCTGG	1	0	2	5	7	0
chrIV_520407r_NoNAG	TTAGATGATGACAGAAGTTATGG	1	0	2	5	7	0
chrVII_720877	GATGAAGAAGAAGAAGAATCTGG	1	0	2	5	7	0
chrXII_734475_NoNAG	AGGAATCCATAAAATGGAATTGG	1	0	2	5	7	0
chrXI_513793r_NoNAG	TGCTAGTATACTATCATATGCGG	1	0	2	5	7	0
chrX_27388_NoNAG	AAGTGGTATCAGTATTTTATTGG	1	0	2	4	6	0
chrX_641699r	TGTATGTGTGTGTGTGTGTAAGG	0	0	2	4	6	0
chrIII_1345_NoNAG	ATTACATTTACATGACATATAGG	1	0	2	3	5	0
chrII_258775r_NoNAG	TAACTATCGATTTCCTTTTGTGG	1	0	2	3	5	0
chrII_327653r	TTGGGATTTCGTTGTTGTTAAGG	1	0	2	3	5	0
chrIV_1467936r_NoNAG	ATTGGTACTGGTTTGCTGGTCGG	1	0	2	3	5	0
chrIV_205742_NoNAG	GGAGAATACGATGGCGACGTTGG	1	0	2	3	5	0
chrIX_128692r	GGAAGAGGAAGTAGAAGAAGTGG	0	0	2	3	5	0
chrIX_137089r	ATAATAGCAATAATATTAATAGG	1	0	2	3	5	0
chrIX_325177r_NoNAG	TGGAATTCCGTTGTTAGTAAAGG	0	0	2	3	5	0
chrVII_896126	AGAAGAGCAGGAAGAAGGAGAGG	1	0	2	3	5	0
chrV_364784_NoNAG	TTCGATGCTAAGCGTCTGATCGG	1	0	2	3	5	0
chrXII_290458_NoNAG	TTCATGTTTGGCTGGGATACCGG	0	0	2	3	5	0
chrXI_64184r	AGAAGAAAAGAAGAAGCAGGAGG	1	0	2	3	5	0
chrX_27544	TTGGGTTATTGTACCAATTATGG	1	0	2	3	5	0
chrX_543507r_NoNAG	TGTTATCTTCTTACACAGTATGG	1	0	2	3	5	0
chrII_378090r_NoNAG	ATAGGTACTGGTTTACTGGTCGG	1	0	2	2	4	0
chrII_403106r_NoNAG	CGAAGATGAAGACGAAGACATGG	1	0	2	2	4	0
chrII_8943_NoNAG	CAAACAGTCTTCAAATATAATGG	1	0	2	2	4	0
chrIV_1081046r_NoNAG	ATAAAAAAAACACAAAATAATGG	0	0	2	2	4	0
chrIX_25822	GACAGAGCTTGAGACAACAGAGG	1	0	2	2	4	0
chrIX_366625_NoNAG	ACAGGTTGTGTTGATTGAACAGG	1	0	2	2	4	0
chrIX_69219_NoNAG	CAAGTCAAAGATTCAAGACAAGG	1	0	2	2	4	0
chrI_187373r_NoNAG	CATTCTTTCCCCTTTACCGCCGG	2	0	2	2	4	0
chrI_25453r_NoNAG	ACTGAGATGACCACCATCACTGG	0	0	2	2	4	0
chrI_27120_NoNAG	CCATGGTTCCGTTGTAGTTATGG	0	0	2	2	4	0
chrVIII_288120r_NoNAG	TTGGGTTACTGTACAAACTACGG	1	0	2	2	4	0
chrVIII_291293r_NoNAG	TTTCTGTTTCGCTACTACCTGGG	1	0	2	2	4	0
chrVIII_291294r_NoNAG	TTTTCTGTTTCGCTACTACCTGG	1	0	2	2	4	0
chrVIII_292192r_NoNAG	GATATGTATGGTCGTAGAATCGG	1	0	2	2	4	0
chrVII_531671r_NoNAG	GATAAAAAATATCTCCGCGACGG	0	0	2	2	4	0
chrVII_825r_NoNAG	TCAAGAAAATAGCAATATTAAGG	1	0	2	2	4	0
chrVII_829	AATATTGCTATTTTCTTGAACGG	1	0	2	2	4	0
chrXII_223010r_NoNAG	GGTGTCGCTGCTATTGCTGCTGG	1	0	2	2	4	0
chrXII_290740_NoNAG	TTCATTGGTAGAATCATATCTGG	1	0	2	2	4	0
chrXII_667369r_NoNAG	TTCATCTTCATCTTCGTTTTCGG	1	0	2	2	4	0
chrXII_789084r_NoNAG	GGAATCCTCCGCAGGTTCATTGG	0	0	2	2	4	0
chrXII_793688r	CAGGCATTTATATGTTTGGGTGG	0	0	2	2	4	0
chrXI_172574	GGAGGAGGAAGAAACTGAAGAGG	1	0	2	2	4	0
chrXI_646831r	AAAGTAACCTGTCATTTCCACGG	0	0	2	2	4	0
chrX_118141_NoNAG	GTGGAGGTGGACCATCAAATTGG	1	0	2	2	4	0
chrX_151969r_NoNAG	GGATTTTACTACGAAAGGTGGGG	1	0	2	2	4	0
chrX_543506r_NoNAG	GTTATCTTCTTACACAGTATGGG	1	0	2	2	4	0
chrIII_228230	AAAAAAGAAAAATTTTCTTAGGG	1	0	2	1	3	0
chrIII_301056r_NoNAG	TGAATTTGTTAGAGATGCAAAGG	2	0	2	1	3	0
chrIII_301833r_NoNAG	ACCAAAATATCCGTTGATAACGG	2	0	2	1	3	0
chrII_188532r_NoNAG	TGGTACTTCTTTTGTCACGTTGG	1	0	2	1	3	0
chrII_455656r_NoNAG	TGTTGCTGTTGTGGTTGTGCAGG	1	0	2	1	3	0
chrII_7489_NoNAG	TTAATATACATTTATATAATCGG	0	0	2	1	3	0
chrII_7492	ATATACATTTATATAATCGGCGG	0	0	2	1	3	0
chrIV_1524769	AAGAGCAGTTTTACAATATTTGG	0	0	2	1	3	0
chrIV_383264_NoNAG	GTCACAGTGCTTGAGCTAGTTGG	1	0	2	1	3	0
chrIV_384320_NoNAG	GAACTGACTACGGAAGTAGTTGG	2	0	2	1	3	0
chrIV_704r	GAGATATAGGTAATAAAATGTGG	0	0	2	1	3	0
chrIX_437991r_NoNAG	GGCTACCACTTAGCATCTGATGG	0	0	2	1	3	0
chrIX_438263r_NoNAG	CACGAACGCGCGCGCTTCGGCGG	0	0	2	1	3	0
chrIX_438266r_NoNAG	TTGCACGAACGCGCGCGCTTCGG	0	0	2	1	3	0
chrI_184890r_NoNAG	ATTTTCTGAAGGTGTTTGCATGG	1	0	2	1	3	0
chrI_187093_NoNAG	GAAAAATGTGGCTCTTCCCAAGG	2	0	2	1	3	0
chrVIII_287555r_NoNAG	CTGTTGGTGTTACAAGATTGTGG	1	0	2	1	3	0
chrVIII_288083_NoNAG	AACTCTCCATTGGACAGAATTGG	1	0	2	1	3	0
chrVIII_291142r_NoNAG	GGTGCCATCAACTTCTACTACGG	1	0	2	1	3	0
chrVII_1068596_NoNAG	ACGCTTTGGATTAGTCTTCGAGG	0	0	2	1	3	0
chrVII_223374r_NoNAG	TGGTATCTTAGCAGATGAAATGG	1	0	2	1	3	0
chrVII_320381	GTATTAATGAAGAATGAATATGG	1	0	2	1	3	0
chrVII_402943r_NoNAG	CATTCTTTCCCCTTTACCGTAGG	1	0	2	1	3	0
chrVII_587_NoNAG	TTTAATATTTATATCTTATTCGG	0	0	2	1	3	0
chrVI_15122_NoNAG	ACTTGGTGGCGATTACAATCTGG	0	0	2	1	3	0
chrVI_92376	TGGAAAAAGAGCCTGTTGTGGGG	1	0	2	1	3	0
chrV_207293r_NoNAG	CAATAGATACTGAATAATTTTGG	0	0	2	1	3	0
chrXII_222974_NoNAG	GGAGATAAAGTAGTGGTGGCTGG	1	0	2	1	3	0
chrXII_290641_NoNAG	GATATGTATGGCCGTAAAAAGGG	0	0	2	1	3	0
chrXII_366092r	TTCAGTAGTATTCATGCTACTGG	1	0	2	1	3	0
chrXII_657211r_NoNAG	ATATGGATCATACTTGATGGTGG	1	0	2	1	3	0
chrXII_803773_NoNAG	GGAGGAGGAGGAGGAGCCGATGG	0	0	2	1	3	0
chrXII_94817r_NoNAG	GTCAGATGGAGATAAAGTGGTGG	1	0	2	1	3	0
chrXI_146044_NoNAG	TAGATAACACCAACTTGTGGTGG	1	0	2	1	3	0
chrXI_259325_NoNAG	GCCATTTCTCAAATCACTGACGG	1	0	2	1	3	0
chrXI_464417r_NoNAG	TTGGGCTAGTGGTAGTGGTTGGG	1	0	2	1	3	0
chrXI_679r_NoNAG	GTTAGTATATGGAGTAAAAGTGG	0	0	2	1	3	0
chrX_25637r_NoNAG	ATCCAATTCCTCCCAACAATTGG	1	0	2	1	3	0
chrX_25677r_NoNAG	TTTTTCTGGAGACCTCCAAAGGG	1	0	2	1	3	0
chrX_25678r_NoNAG	GTTTTTCTGGAGACCTCCAAAGG	1	0	2	1	3	0
chrX_25864r_NoNAG	CGATATTGCCAACTATGAGAAGG	0	0	2	1	3	0
chrX_367481r	TCCGAATGAGAAGGCAGGCTTGG	1	0	2	1	3	0
chrIII_301832	GCCGTTATCAACGGATATTTTGG	2	0	2	0	2	0
chrIII_302754_NoNAG	CGAAACCTCTTTCCTGTCCATGG	0	0	2	0	2	0
chrIII_302759_NoNAG	CCTCTTTCCTGTCCATGGAAAGG	0	0	2	0	2	0
chrIII_306288_NoNAG	ACAAGTTTATTCTACAGAAGTGG	1	0	2	0	2	0
chrIII_306330r_NoNAG	TCTTCCATACTTACTCAGTATGG	1	0	2	0	2	0
chrIII_306342_NoNAG	AGTATGGAAGACTGTTAACTTGG	1	0	2	0	2	0
chrIII_306345_NoNAG	ATGGAAGACTGTTAACTTGGAGG	1	0	2	0	2	0
chrIII_307414_NoNAG	ACCGAAAGCGGAAACTTCACAGG	0	0	2	0	2	0
chrIII_76385r_NoNAG	AGAAGAGCCATGAAAGTCCAAGG	1	0	2	0	2	0
chrIII_92179r_NoNAG	TCTGGAGCAGAACCGTGGCATGG	0	0	2	0	2	0
chrII_189185r_NoNAG	AATTCTTCAGCTTATCTGTTTGG	1	0	2	0	2	0
chrII_235527_NoNAG	ATGGCCAATTGTAAATGTCTTGG	1	0	2	0	2	0
chrII_35474_NoNAG	GAATTGCAGATCCCCTTTCATGG	0	0	2	0	2	0
chrII_409634_NoNAG	AAAATAAGAAATGCCAATTTTGG	1	0	2	0	2	0
chrII_428949_NoNAG	AGGGAAAGAGAAGTATGGCCCGG	1	0	2	0	2	0
chrII_430219r_NoNAG	CATTGCCAAGAGATTGAACAAGG	1	0	2	0	2	0
chrII_430799_NoNAG	AGGGAAAGAGTAGTATGGTCCGG	1	0	2	0	2	0
chrII_526512_NoNAG	TGTTTTCAAATTAGATTCTATGG	0	0	2	0	2	0
chrII_534683	GCTTTAGATTTCTTCGCCAGAGG	1	0	2	0	2	0
chrII_709693r_NoNAG	ATGGATAGAGCGCATCGTATTGG	1	0	2	0	2	0
chrII_92836r_NoNAG	ACCCTTGAATTTGGGAGGCATGG	1	0	2	0	2	0
chrIV_1163655_NoNAG	CAGTCAATTGTTGTAGAGATTGG	1	0	2	0	2	0
chrIV_1164430_NoNAG	ACCGAAAACGAAACCACCGAAGG	1	0	2	0	2	0
chrIV_1239804_NoNAG	GGTTTTGGTTTATTCGATTAAGG	1	0	2	0	2	0
chrIV_1282080r_NoNAG	GACAATAACCAATAGATCTAGGG	1	0	2	0	2	0
chrIV_1282081r_NoNAG	TGACAATAACCAATAGATCTAGG	1	0	2	0	2	0
chrIV_1504775_NoNAG	AGCATCTTGAGTGACAGTCTTGG	1	0	2	0	2	0
chrIV_1523567_NoNAG	TCCAGTGCTCTATCCAAGGTCGG	0	0	2	0	2	0
chrIV_18649_NoNAG	CTGAGACGTCCCAACTCGGTAGG	1	0	2	0	2	0
chrIV_220002_NoNAG	TCACACATAGGACCTTCATGAGG	1	0	2	0	2	0
chrIV_220198_NoNAG	CATCATAAAACCCGTATACTTGG	0	0	2	0	2	0
chrIV_220199_NoNAG	ATCATAAAACCCGTATACTTGGG	0	0	2	0	2	0
chrIV_45092r	TTGGACCTTTGGAATTCTGGTGG	1	0	2	0	2	0
chrIV_915773r	ATAGCCAATTGCAAATGTCTTGG	1	0	2	0	2	0
chrIX_24356r_NoNAG	GTCTCTGAAGGAATCTTTGCAGG	1	0	2	0	2	0
chrIX_24988_NoNAG	GTCGAATTCGGTACCTGGATAGG	1	0	2	0	2	0
chrIX_26061_NoNAG	GGGCCAAAGCTAAAGCAGCTTGG	1	0	2	0	2	0
chrIX_340440r_NoNAG	TTTTCTCACAGTTTCCCAAACGG	1	0	2	0	2	0
chrIX_390043_NoNAG	GCATACAGATGTAGTTTCACCGG	1	0	2	0	2	0
chrIX_437828r_NoNAG	TACTAAAAACGCACCAAGTTTGG	0	0	2	0	2	0
chrIX_437986_NoNAG	AGTTTCCATCAGATGCTAAGTGG	0	0	2	0	2	0
chrIX_438908_NoNAG	GAGATTCCATGACAATAGTATGG	0	0	2	0	2	0
chrIX_438909	AGATTCCATGACAATAGTATGGG	0	0	2	0	2	0
chrIX_439741_NoNAG	GTGGGGAGGAAGGGTAATGGAGG	0	0	2	0	2	0
chrIX_439742_NoNAG	TGGGGAGGAAGGGTAATGGAGGG	0	0	2	0	2	0
chrIX_89505r_NoNAG	ATTGTCTGATACAAAGCAATTGG	1	0	2	0	2	0
chrI_139504_NoNAG	TAATCAACTTCTTCAACGGTTGG	1	0	2	0	2	0
chrI_176974r_NoNAG	GGTGTCGCCGCCATTGCTGCTGG	1	0	2	0	2	0
chrI_177473r_NoNAG	ATTTTTCATTGTTTCTAATTTGG	1	0	2	0	2	0
chrI_190025r_NoNAG	GGGGATGACCGCGGACCGCCGGG	0	0	2	0	2	0
chrI_203451_NoNAG	GCACTAACTAGTGTGGCCTCAGG	0	0	2	0	2	0
chrI_204126_NoNAG	ACTGTAAGTGATGACTTCGAAGG	0	0	2	0	2	0
chrI_204127_NoNAG	CTGTAAGTGATGACTTCGAAGGG	0	0	2	0	2	0
chrI_205516r_NoNAG	CTCATCAGTTGGCAAACCGGTGG	0	0	2	0	2	0
chrI_206596r_NoNAG	TTCATCAGTTGGCAAGCCATTGG	0	0	2	0	2	0
chrI_76488r_NoNAG	ACTGATTTCTTCGTTCTGGGCGG	0	0	2	0	2	0
chrI_76491r_NoNAG	GGCACTGATTTCTTCGTTCTGGG	0	0	2	0	2	0
chrI_76492r_NoNAG	TGGCACTGATTTCTTCGTTCTGG	0	0	2	0	2	0
chrVIII_12645r_NoNAG	AAACTTCAAAGGCACGGAAAAGG	0	0	2	0	2	0
chrVIII_12651r_NoNAG	AAACGGAAACTTCAAAGGCACGG	0	0	2	0	2	0
chrVIII_287189r_NoNAG	GGGAAGAAGGTGTTTTGCCATGG	1	0	2	0	2	0
chrVIII_287310r_NoNAG	GGTGCTATTGATTTCTACTACGG	0	0	2	0	2	0
chrVIII_527045r_NoNAG	GAGGTGAAAGTTCCGGTCCATGG	0	0	2	0	2	0
chrVIII_555812_NoNAG	CAACATTCCTGTCAAGACATCGG	1	0	2	0	2	0
chrVIII_81318_NoNAG	TGTCTTGCATATGGGAAATTTGG	1	0	2	0	2	0
chrVII_1068409r_NoNAG	GGAGAATGAAGACTGTAGAAAGG	1	0	2	0	2	0
chrVII_1068738r_NoNAG	GAAAAGGTCTGGCCAACATATGG	1	0	2	0	2	0
chrVII_1082045r_NoNAG	TTACCGATTTAAGCTTACCTGGG	1	0	2	0	2	0
chrVII_552776r	TGATGTGGATTGAAAATGAATGG	1	0	2	0	2	0
chrVII_652785r_NoNAG	GATGGTTACGCACGCATCAAGGG	1	0	2	0	2	0
chrVII_876940_NoNAG	GTGGTAGAGGAAACAGTGGCTGG	0	0	2	0	2	0
chrVII_876941_NoNAG	TGGTAGAGGAAACAGTGGCTGGG	0	0	2	0	2	0
chrVII_877182_NoNAG	AGACACAGTGGAAGAAGCCGAGG	0	0	2	0	2	0
chrVII_877230_NoNAG	AGATACAGTGGAAGACGCCGAGG	0	0	2	0	2	0
chrVI_14807_NoNAG	TTACCTTGATAGATGCTAAAAGG	0	0	2	0	2	0
chrV_198702r_NoNAG	CTGCAGTTCTACTTTTTCAAAGG	0	0	2	0	2	0
chrV_198799_NoNAG	CTTAAAAGCCATAATGACAACGG	0	0	2	0	2	0
chrV_207169r_NoNAG	CTGGTGTAACTAGACGATAAAGG	0	0	2	0	2	0
chrV_207315_NoNAG	GAGTATATATAACCTTGAAAAGG	0	0	2	0	2	0
chrV_261479_NoNAG	AAAAAAAATATAACCTCTGCCGG	1	0	2	0	2	0
chrV_265863r_NoNAG	AGTATTTACCGTCTAAACTTTGG	0	0	2	0	2	0
chrV_266633r_NoNAG	ATGTGTCAAACCTATTGGGTTGG	2	0	2	0	2	0
chrV_266637r_NoNAG	GGGTATGTGTCAAACCTATTGGG	2	0	2	0	2	0
chrV_266638r_NoNAG	TGGGTATGTGTCAAACCTATTGG	2	0	2	0	2	0
chrV_267392_NoNAG	ACCAAAAAGACGGCAAAATTGGG	1	0	2	0	2	0
chrV_267393r_NoNAG	ACCCAATTTTGCCGTCTTTTTGG	1	0	2	0	2	0
chrV_267817	CATATTAGCTGAAAACCACATGG	1	0	2	0	2	0
chrV_274833_NoNAG	TATGTGGTTTTCAGCAAATATGG	1	0	2	0	2	0
chrV_277986r_NoNAG	TCCAAAGGCACCAGCAATTAAGG	0	0	2	0	2	0
chrV_290178r_NoNAG	CACTAATGGCAATATTACCGTGG	0	0	2	0	2	0
chrV_290179_NoNAG	CACGGTAATATTGCCATTAGTGG	0	0	2	0	2	0
chrV_358641_NoNAG	ACCCTTGAATTTGTGAAGCATGG	1	0	2	0	2	0
chrV_358642r	TCCATGCTTCACAAATTCAAGGG	1	0	2	0	2	0
chrV_365984r_NoNAG	TCAATTTGTGGTACGCCTCTTGG	1	0	2	0	2	0
chrV_506580_NoNAG	GGTATACTGGCAGATGAGATGGG	1	0	2	0	2	0
chrV_516152_NoNAG	ATGATTCAATCTGCGGATGTTGG	1	0	2	0	2	0
chrV_570201_NoNAG	GGTGGTAGGAAGTAGAGGGATGG	0	0	2	0	2	0
chrXII_1061726r	TTTTCCATACTTATTCAGTATGG	1	0	2	0	2	0
chrXII_1061741_NoNAG	ATGGAAAACTGTTAACTTAGAGG	1	0	2	0	2	0
chrXII_222714r_NoNAG	TATCTCCAGCGCTCTATCCAAGG	0	0	2	0	2	0
chrXII_291812_NoNAG	GGGAAGAAGGTGTTTTACCTTGG	1	0	2	0	2	0
chrXII_375255r_NoNAG	GGGCGATGAAAATGGCGATAAGG	1	0	2	0	2	0
chrXII_412080_NoNAG	AAATCTCTACCATGATTAGATGG	1	0	2	0	2	0
chrXII_412081_NoNAG	AATCTCTACCATGATTAGATGGG	1	0	2	0	2	0
chrXII_412082_NoNAG	ATCTCTACCATGATTAGATGGGG	1	0	2	0	2	0
chrXII_612052r_NoNAG	CTCTTCCATATAAATCAATAAGG	1	0	2	0	2	0
chrXII_612053	CTTATTGATTTATATGGAAGAGG	1	0	2	0	2	0
chrXII_612945r_NoNAG	AAATTAAAATGTAGTTCATGTGG	1	0	2	0	2	0
chrXII_612947_NoNAG	ACATGAACTACATTTTAATTTGG	1	0	2	0	2	0
chrXII_613655r	GTATTCACCCTTGAGAATAAAGG	1	0	2	0	2	0
chrXII_64880r_NoNAG	TAAGTCGAAAATCCAGGACAAGG	0	0	2	0	2	0
chrXII_65151_NoNAG	AGATTCAACTTCCAATGTTATGG	1	0	2	0	2	0
chrXII_757413	CAAAAAAAAAGGAAAAGAGATGG	0	0	2	0	2	0
chrXII_789092r_NoNAG	GGTTCATTGGAATCCTCCGCAGG	0	0	2	0	2	0
chrXII_813809	ATCTCGTGAATATTATTATCTGG	0	0	2	0	2	0
chrXII_819825r_NoNAG	AAAACACGACGTTGGGAGGATGG	0	0	2	0	2	0
chrXII_819848_NoNAG	GCTATCTGCTCCATTATCTAAGG	0	0	2	0	2	0
chrXII_860323_NoNAG	AATGGTGACACGCATTTAGGTGG	1	0	2	0	2	0
chrXII_892486r	TGAAACTTTAATTGAAATTATGG	0	0	2	0	2	0
chrXII_921061_NoNAG	GGGTCAACAGGTTGTAGAAAGGG	0	0	2	0	2	0
chrXII_94774_NoNAG	GGTGTCGCCGCTATTGCCGCTGG	1	0	2	0	2	0
chrXII_97391r_NoNAG	GACATTATTGCCAACGACCAAGG	2	0	2	0	2	0
chrXI_10385r_NoNAG	CGATATGTGGCAGACAGAAGTGG	0	0	2	0	2	0
chrXI_146041_NoNAG	GCATAGATAACACCAACTTGTGG	1	0	2	0	2	0
chrXI_146047_NoNAG	ATAACACCAACTTGTGGTGGAGG	1	0	2	0	2	0
chrXI_146060_NoNAG	GTGGTGGAGGGTCATCGAATTGG	1	0	2	0	2	0
chrXI_464428r_NoNAG	AGCGGTAGTAGTTGGGCTAGTGG	1	0	2	0	2	0
chrXI_646824_NoNAG	AACGTAACCGTGGAAATGACAGG	0	0	2	0	2	0
chrXI_666486_NoNAG	TGATGGATGGTGGTTGGGATTGG	0	0	2	0	2	0
chrXI_666491_NoNAG	GATGGTGGTTGGGATTGGTAGGG	0	0	2	0	2	0
chrX_24359	TCTTCCTTCCCATGGCTGCAAGG	0	0	2	0	2	0
chrX_25533_NoNAG	TCATTTTCCCAATTGAAATCAGG	0	0	2	0	2	0
chrX_339103r	CAAGAAATCAGAGGAGACAACGG	1	0	2	0	2	0
chrX_339104_NoNAG	CGTTGTCTCCTCTGATTTCTTGG	1	0	2	0	2	0
chrX_339112r_NoNAG	AGTGTCACCCAAGAAATCAGAGG	1	0	2	0	2	0
chrX_367389	TACTAAATCGAATGAAAAAAAGG	0	0	2	0	2	0
chrX_47652	TAAAGGTTCAATTTACTGTTGGG	1	0	2	0	2	0
chrX_680155_NoNAG	TTTCTGTTTTCAAAAATAGATGG	1	0	2	0	2	0
chrX_715414_NoNAG	AGAGATAGCCGGCTTTAATCTGG	1	0	2	0	2	0
chrV_131102r	GGTTTTGATCCGAACAACCCCGG	1	8	1	0	9	0
chrIV_645265r_NoNAG	TTAGGATTGTCAAGACACTGCGG	0	7	1	1	9	0
chrIV_945980r_NoNAG	TTAGGATTGTCAAAACACTCCGG	0	7	1	1	9	0
chrII_197989_NoNAG	TCCCTAAGACTGTTCATATTAGG	1	6	1	2	9	0
chrII_197991r_NoNAG	ATCCTAATATGAACAGTCTTAGG	1	6	1	2	9	0
chrXI_337501_NoNAG	TGTGGTTGTTGTGGTTGCTGTGG	1	5	1	16	22	0
chrVIII_91796_NoNAG	TTGGGATTCCATTTTTAGTAAGG	0	5	1	6	12	0
chrX_400135_NoNAG	GGAGGTGCTGGAGGTGTTGGAGG	1	4	1	3	8	0
chrX_400249_NoNAG	GCTGGAGGTGCTGGAGGTACTGG	0	4	1	3	8	0
chrVIII_91804r_NoNAG	TATTATTGCCTTACTAAAAATGG	0	4	1	1	6	0
chrV_492351r_NoNAG	GGTTCAAGTCCTGGCGGGGAAGG	1	4	1	0	5	0
chrXII_628437_NoNAG	AGTTAACTGTAGGAATACTCAGG	1	4	1	0	5	0
chrIV_205859_NoNAG	GGTGATGTTGGTGAGTACGATGG	1	3	1	3	7	0
chrXII_168185_NoNAG	CATACTAAATGGTGGAAGCACGG	0	3	1	3	7	0
chrI_176686_NoNAG	GATAGAGCACTAGAGATAGCTGG	0	3	1	2	6	0
chrII_8345r_NoNAG	ATATTCTTTTTGACTGAAAACGG	0	3	1	0	4	0
chrVII_122258r_NoNAG	CGCCAACAAGGCTAATTCGTTGG	1	3	1	0	4	0
chrXI_663480_NoNAG	CGTCGGTAAAAACTCAGCGTCGG	0	3	1	0	4	0
chrI_183343_NoNAG	GAAATATAGACTCCATTATGGGG	0	2	1	4	7	0
chrXII_657096r_NoNAG	ATTCTGTTCGTTTTGCTATAAGG	1	2	1	3	6	0
chrIII_1240	TTTCAGTAATGTTTTAGACAAGG	1	2	1	2	5	0
chrIV_384555_NoNAG	TCACAGCGCTTGAACTAGTTGGG	1	2	1	2	5	0
chrI_601r	GAGATATAGATATCAAAATGTGG	0	2	1	2	5	0
chrXII_290714r_NoNAG	TTGGTACCACTTGTTGATAGAGG	0	2	1	2	5	0
chrXI_145166	AACAGACAGTTCCAATTCGATGG	1	2	1	2	5	0
chrVII_1082816r_NoNAG	CATGAACGCGCGCGCCTCGACGG	0	2	1	1	4	0
chrXI_259456_NoNAG	AACTGAAAATGGTGCTGCTAAGG	0	2	1	1	4	0
chrXI_690r	TAAATTGAATGGTTAGTATATGG	0	2	1	1	4	0
chrX_120741r	ATCACCGATCTGAGAAACGGCGG	0	2	1	1	4	0
chrIII_302766r_NoNAG	TGTTGATCCTTTCCATGGACAGG	0	2	1	0	3	0
chrIII_302960_NoNAG	AATTTCTCTGCATTGAGTAGCGG	0	2	1	0	3	0
chrII_188777r_NoNAG	ATCGGCTACTTATCCACTGGTGG	1	2	1	0	3	0
chrII_188780r_NoNAG	ATTATCGGCTACTTATCCACTGG	1	2	1	0	3	0
chrVII_1068667r	TATGAAATTTATCACCGACTTGG	0	2	1	0	3	0
chrVII_10688_NoNAG	TTGTCTTAGTATGACCTGAGTGG	0	2	1	0	3	0
chrVII_1081805r_NoNAG	AGAAAGTGGTGCAAATGGATGGG	0	2	1	0	3	0
chrVII_1082318r	TTCGTACTTCTATGAAAATAAGG	1	2	1	0	3	0
chrVI_8346_NoNAG	TCCATTATAGCATTATAAATTGG	0	2	1	0	3	0
chrV_3496r_NoNAG	ACAAACGATATCCTCGTTGCAGG	0	2	1	0	3	0
chrXII_103730r	CGACCCTACTATCTGCTTCTGGG	0	2	1	0	3	0
chrXII_448901_NoNAG	CATATACGGTGTTAAGATGATGG	1	2	1	0	3	0
chrXII_612697_NoNAG	AGATTCGTCTTTGGTATTTACGG	0	2	1	0	3	0
chrXII_784352r	TAACCACTCGGCCACTGGGACGG	1	2	1	0	3	0
chrXI_144741r	AACTTGACCGTCAGTTATTTGGG	1	2	1	0	3	0
chrXI_144742r_NoNAG	GAACTTGACCGTCAGTTATTTGG	1	2	1	0	3	0
chrXI_145164r_NoNAG	ATCGAATTGGAACTGTCTGTTGG	1	2	1	0	3	0
chrX_120737_NoNAG	GCTGCCGCCGTTTCTCAGATCGG	0	2	1	0	3	0
chrX_382554_NoNAG	CCAGATGAAGCTGTTGCATACGG	0	2	1	0	3	0
chrV_520480r	TGTTGCTGTTGTTATTGCTGTGG	0	1	1	53	55	0
chrXII_837531	ATATATGTATATGTGTATATAGG	0	1	1	26	28	0
chrVII_115237r	GTGAATTTTAAGATGATTGTAGG	0	1	1	24	26	0
chrVI_103925r_NoNAG	TATATATATATAATTTTATATGG	0	1	1	21	23	0
chrVII_412549_NoNAG	GAAACAGTCAGCAGATTTAATGG	1	1	1	16	18	0
chrI_45623r	AAAAAAAAAAAGAAACAGCAAGG	0	1	1	14	16	0
chrVIII_252909r_NoNAG	GATGATGATGATGGAGAAGAAGG	0	1	1	14	16	0
chrVIII_358744_NoNAG	AGTATACTAGAAGTTCTCTTCGG	0	1	1	13	15	0
chrXII_688430_NoNAG	TCATATGCGGTGTAACAAGATGG	0	1	1	13	15	0
chrII_327279r_NoNAG	AGGATATAGGAATCCTCGAATGG	0	1	1	12	14	0
chrIV_628644r	AAAAAAAAAAAATGTAAAACTGG	1	1	1	12	14	0
chrXII_52012r	TATATATATATATATTATACCGG	1	1	1	11	13	0
chrX_416961r	TTGTTAAGGGCTACAATATTAGG	0	1	1	10	12	0
chrIX_306021r	TGACGAGGATGTTGACGATGAGG	0	1	1	9	11	0
chrIX_137912	AAAAAAAAGACTTAAAAAAAAGG	0	1	1	7	9	0
chrIV_1163117r_NoNAG	TTCTTTGTGCCAGAAACTAAGGG	0	1	1	6	8	0
chrIX_23755	AGCTTCAGAGGTGACAGTCTTGG	1	1	1	6	8	0
chrVIII_551727	AAAAAAAAAAGGAAATAGGAAGG	0	1	1	6	8	0
chrVII_541909r_NoNAG	AAAAAGAACACTCCGATACGGGG	1	1	1	6	8	0
chrX_377538r_NoNAG	TTGATTTTTATTCCAACGAAAGG	0	1	1	6	8	0
chrII_266239_NoNAG	TTGATTTTTATACCAACACTAGG	0	1	1	5	7	0
chrIV_660680	ACATGATGACGATGACGAAGAGG	0	1	1	5	7	0
chrVII_158928_NoNAG	ACAGGCTCAAGTTCAGGCTCAGG	0	1	1	5	7	0
chrIV_519890r_NoNAG	AAAAAAAAAAAAACATTACTTGG	0	1	1	4	6	0
chrVI_112792	AAATGGTATCAATATTTTATTGG	1	1	1	4	6	0
chrXI_219470r_NoNAG	TACCCTCGAGGGGAACTTTTAGG	0	1	1	4	6	0
chrIV_887098	AAAAAAAAAAAATTGAAATGCGG	1	1	1	3	5	0
chrIX_44129r_NoNAG	GGAGGTGGAGGAGGGGGCGGTGG	0	1	1	3	5	0
chrI_183820	ACCCAGTGCACATTTAATCGAGG	1	1	1	3	5	0
chrVIII_295053r_NoNAG	TTTTCTGTTTCGCTACCACTTGG	1	1	1	3	5	0
chrVII_508r_NoNAG	AAGTGCCGTGAATAATGATGTGG	0	1	1	3	5	0
chrV_63734_NoNAG	AAATTAACTTCAATTGCCGCTGG	1	1	1	3	5	0
chrXI_219468_NoNAG	ATCCTAAAAGTTCCCCTCGAGGG	0	1	1	3	5	0
chrXI_464436r_NoNAG	GTTGGACTAGCGGTAGTAGTTGG	0	1	1	3	5	0
chrX_121251r_NoNAG	AACTTGACCGTCAGTAATTTGGG	1	1	1	3	5	0
chrX_121252r_NoNAG	GAACTTGACCGTCAGTAATTTGG	1	1	1	3	5	0
chrX_520104_NoNAG	TCAAAAGTGACTTCGATTTGTGG	1	1	1	3	5	0
chrIII_248892	AAGATTATCAAAAAATATAAAGG	0	1	1	2	4	0
chrIV_1163419_NoNAG	TTCACCATTTGGCCATAGTCTGG	0	1	1	2	4	0
chrIX_25856r	TCTGGTGTCTCGAGCTCTGTCGG	0	1	1	2	4	0
chrI_188116r_NoNAG	TTGACGTCGGTACTTTCTGGAGG	2	1	1	2	4	0
chrVII_1082028_NoNAG	GAAAATCCTTTTGAGAACCCAGG	0	1	1	2	4	0
chrV_249693_NoNAG	ATAATAGCCTCTCCCAACAATGG	0	1	1	2	4	0
chrV_566867r_NoNAG	TTTCAGTAATGCTTGAGACAAGG	0	1	1	2	4	0
chrXII_130085_NoNAG	ACTGTGACTGTGACTGTGACTGG	1	1	1	2	4	0
chrXII_223031r_NoNAG	AAACTAACTTCAATTGTTGCTGG	1	1	1	2	4	0
chrXII_612497_NoNAG	TCTGGTCTAATTTTGCATATTGG	0	1	1	2	4	0
chrXII_612498_NoNAG	CTGGTCTAATTTTGCATATTGGG	0	1	1	2	4	0
chrXII_789079_NoNAG	AGATGCCAATGAACCTGCGGAGG	0	1	1	2	4	0
chrXII_793746r_NoNAG	TAAATATGATTCATACTAAATGG	0	1	1	2	4	0
chrXI_142568_NoNAG	AGCAGCAGTGGTTTTGGTAGTGG	0	1	1	2	4	0
chrXI_15491	AAATTGCAAAGAAAATGAACAGG	1	1	1	2	4	0
chrXI_98702r	TCATTTTTCTTTTTATTTTATGG	0	1	1	2	4	0
chrX_121128r	ATCACCGATTTGAGAAACGGCGG	2	1	1	2	4	0
chrX_25890r_NoNAG	GACTCTCCTCAAGAAGATATGGG	0	1	1	2	4	0
chrIII_300233r_NoNAG	TTATCCAGTTTCACGAGTCAAGG	0	1	1	1	3	0
chrIII_307885r_NoNAG	AAGTTGACCCTTTCGTCAGATGG	0	1	1	1	3	0
chrII_341444r_NoNAG	TTGTTTAATTATTACTCAATTGG	0	1	1	1	3	0
chrII_428359r	AGATTAAACAAAGAAAACAAGGG	1	1	1	1	3	0
chrII_428360r_NoNAG	GAGATTAAACAAAGAAAACAAGG	1	1	1	1	3	0
chrII_428680r_NoNAG	AATGTTTTGAATCCATACACTGG	0	1	1	1	3	0
chrII_6795r_NoNAG	ATACAATTGTATCATAGCACCGG	0	1	1	1	3	0
chrIV_1072076r_NoNAG	GACGGTAAGCACGTTGTCTTTGG	1	1	1	1	3	0
chrIV_1280235_NoNAG	GGATAATGCCACCAGAGGTTTGG	1	1	1	1	3	0
chrIV_17692_NoNAG	TCTAAGTATTCTATCTGTTCTGG	0	1	1	1	3	0
chrIV_228487r_NoNAG	CCGTCAAATTCAAGTTCAATTGG	0	1	1	1	3	0
chrIV_384249_NoNAG	TCACAGCATTTGAACTAGTTGGG	0	1	1	1	3	0
chrIV_384310_NoNAG	AGCTGAACTTGAACTGACTACGG	0	1	1	1	3	0
chrIV_466914_NoNAG	GGATAATGCCACTAGAGGTTTGG	1	1	1	1	3	0
chrIV_721097r_NoNAG	GCCAGCTGCCGGTGCTTTGTTGG	0	1	1	1	3	0
chrIX_24599_NoNAG	GTTTGGCCAGTAAATGTGTCAGG	1	1	1	1	3	0
chrIX_414065	ATATAAACCAAAATCGAAGATGG	1	1	1	1	3	0
chrI_188119r	AACTTGACGTCGGTACTTTCTGG	2	1	1	1	3	0
chrI_27643r_NoNAG	TATGGTAATTGGGGATGCAAAGG	0	1	1	1	3	0
chrVIII_153958_NoNAG	GATACAAAAGTTTATAAAATTGG	0	1	1	1	3	0
chrVIII_288183_NoNAG	AAAGTACCTCTAATATGCTTTGG	0	1	1	1	3	0
chrVIII_288327r_NoNAG	GTTGTTGTCATCTACATTATCGG	1	1	1	1	3	0
chrVII_1005399r	TTTACCAGTACCCTTTTGACCGG	0	1	1	1	3	0
chrVII_1081206_NoNAG	AATAAATGTGGAAAATAAGAAGG	0	1	1	1	3	0
chrVII_10969_NoNAG	AAAGGTTAATATTATCATTAAGG	0	1	1	1	3	0
chrVII_507r	AGTGCCGTGAATAATGATGTGGG	0	1	1	1	3	0
chrVII_845356r_NoNAG	ATTCTGTTCGTTTTGCTGTAAGG	1	1	1	1	3	0
chrVII_863950r_NoNAG	GTCAATTATAGACATTTTTAAGG	0	1	1	1	3	0
chrVII_987897r	TATATATATATTGGAAAAAAAGG	0	1	1	1	3	0
chrVI_11647	AGACTACATTGACGAAAGTGAGG	0	1	1	1	3	0
chrVI_6755_NoNAG	TACTAAAAGCACACCAAGTTCGG	0	1	1	1	3	0
chrV_213226r_NoNAG	AAGACAGGGAAAAAAGTAGAAGG	0	1	1	1	3	0
chrV_267581r_NoNAG	GTTATTGCTTGTGTCGGTTGGGG	0	1	1	1	3	0
chrV_88390r_NoNAG	TTGTTCCATTACTTCATGAATGG	0	1	1	1	3	0
chrXII_1061695_NoNAG	TTACAGAAGTTGACAAACTGTGG	1	1	1	1	3	0
chrXII_1062097r_NoNAG	TTAAAAATGTTCTCTAGGAAAGG	2	1	1	1	3	0
chrXII_524911r	ATCATTTTTGAAAACTTTTGGGG	0	1	1	1	3	0
chrXII_613102_NoNAG	TATATGATCTCGTACTGGTTCGG	0	1	1	1	3	0
chrXII_903372r	GGTGGAGTAGGAGGTGTAGGTGG	0	1	1	1	3	0
chrXII_94843_NoNAG	AGAGTTAACCTGGTTGAATTAGG	1	1	1	1	3	0
chrXII_95013r_NoNAG	CAGTGATGACTCTAGTGACTTGG	1	1	1	1	3	0
chrXI_464418r_NoNAG	GTTGGGCTAGTGGTAGTGGTTGG	1	1	1	1	3	0
chrXI_464435r_NoNAG	TTGGACTAGCGGTAGTAGTTGGG	0	1	1	1	3	0
chrXI_558680	AGGGCGGTTTTTACTATGAAAGG	0	1	1	1	3	0
chrXI_665874_NoNAG	GCCACTACCATATTGTTTCTCGG	1	1	1	1	3	0
chrXI_665875r_NoNAG	ACCGAGAAACAATATGGTAGTGG	1	1	1	1	3	0
chrX_25635_NoNAG	CTCCAATTGTTGGGAGGAATTGG	1	1	1	1	3	0
chrX_339032	CCAAATCAAGAAGGCTGTTAAGG	0	1	1	1	3	0
chrX_400231_NoNAG	ACTGAAGGTGCAGAGAGTGCTGG	0	1	1	1	3	0
chrX_400234_NoNAG	GAAGGTGCAGAGAGTGCTGGAGG	0	1	1	1	3	0
chrX_400270_NoNAG	GGAGGTGCAGAGGGTACTGAAGG	0	1	1	1	3	0
chrX_520848r_NoNAG	AACGGTGACACTCATTTGGGTGG	0	1	1	1	3	0
chrX_520979_NoNAG	ACCGTAAGCTAAGGCAGCGGCGG	0	1	1	1	3	0
chrX_520980r_NoNAG	ACCGCCGCTGCCTTAGCTTACGG	0	1	1	1	3	0
chrX_727315_NoNAG	CTTGATGCTTTTTACCAAGCAGG	1	1	1	1	3	0
chrIII_294378r	TTTATAAAATTTTACTGTTGCGG	0	1	1	0	2	0
chrIII_300876_NoNAG	TACCATTCGAGCTCTCCCTCAGG	0	1	1	0	2	0
chrIII_301607r_NoNAG	CTAGAGACGGTGGTCTAACATGG	0	1	1	0	2	0
chrIII_301740_NoNAG	CCCTGAAGTGAACATCTCTCAGG	0	1	1	0	2	0
chrIII_301740r	CCTGAGAGATGTTCACTTCAGGG	0	1	1	0	2	0
chrIII_301741r_NoNAG	GCCTGAGAGATGTTCACTTCAGG	0	1	1	0	2	0
chrIII_301823	CCATGTGAGGCCGTTATCAACGG	2	1	1	0	2	0
chrIII_302018r_NoNAG	TTTTCATATCAGATTCGCAAGGG	1	1	1	0	2	0
chrIII_302698_NoNAG	CCATGACTCCCCACGGTCGTCGG	0	1	1	0	2	0
chrIII_302698r_NoNAG	CCGACGACCGTGGGGAGTCATGG	0	1	1	0	2	0
chrIII_303199_NoNAG	ATTCTAAAAATATCCAGTCTAGG	0	1	1	0	2	0
chrIII_303212r_NoNAG	ATAATTGCAATTACCTAGACTGG	0	1	1	0	2	0
chrIII_303767_NoNAG	AAAATGATAATGCCCATGTGCGG	0	1	1	0	2	0
chrIII_306266r_NoNAG	TAGTGCTTTTCCGATGAAAAGGG	1	1	1	0	2	0
chrIII_306267r	GTAGTGCTTTTCCGATGAAAAGG	1	1	1	0	2	0
chrIII_306411r_NoNAG	AGCAATACTCATGAGAACCTAGG	1	1	1	0	2	0
chrIII_314488_NoNAG	TTAGTATCTACCAAGGTAAATGG	0	1	1	0	2	0
chrII_121903	ATGAAGAAGGAAGAAGAGAGAGG	0	1	1	0	2	0
chrII_125018_NoNAG	TTGAAGTAATGATAAGAAGTGGG	0	1	1	0	2	0
chrII_148427	GTCAAATTATGCTCATCAAGCGG	0	1	1	0	2	0
chrII_152877_NoNAG	TACTTTTTAGCATCATAAAATGG	0	1	1	0	2	0
chrII_168967r_NoNAG	AGATTTAGAGTGGACAGTAACGG	0	1	1	0	2	0
chrII_168977r_NoNAG	CTCTAGTTCTAGATTTAGAGTGG	0	1	1	0	2	0
chrII_236616r_NoNAG	CAAAACTTTGTAAATATAAGAGG	0	1	1	0	2	0
chrII_255469	GGTAACAGAGTCTCTGATGACGG	0	1	1	0	2	0
chrII_260521r_NoNAG	TTGAAAAGCGTTATACAAGAAGG	0	1	1	0	2	0
chrII_270450	TCAGCAAGGGTACAATCAGCAGG	1	1	1	0	2	0
chrII_343388r_NoNAG	TTTGGGTAGAAGTTTGTACATGG	0	1	1	0	2	0
chrII_359467_NoNAG	TGTAAAGGTCAATCATTTCAGGG	0	1	1	0	2	0
chrII_359468_NoNAG	GTAAAGGTCAATCATTTCAGGGG	0	1	1	0	2	0
chrII_372366r	CGAGGCTGCATCTTCTTCCGAGG	0	1	1	0	2	0
chrII_428947r_NoNAG	GGGCCATACTTCTCTTTCCCTGG	1	1	1	0	2	0
chrII_428968r_NoNAG	TTCCCATTCCTGGGTGGTGCCGG	0	1	1	0	2	0
chrII_430818r_NoNAG	TTCCCATTTTTGGGTGGTGCCGG	1	1	1	0	2	0
chrII_544764_NoNAG	GGAAATAAAGATGGAAATAAGGG	0	1	1	0	2	0
chrII_596217r_NoNAG	TTTGACCACTCGGCAATATAGGG	0	1	1	0	2	0
chrII_660868_NoNAG	TATGTACCCTCAATAAAAACTGG	0	1	1	0	2	0
chrII_661294_NoNAG	GTATGCTCCACTTGAATTCTTGG	0	1	1	0	2	0
chrII_717417r_NoNAG	CTGCACAGAGAATTGGCCTCCGG	0	1	1	0	2	0
chrII_717424r	ATCTCAACTGCACAGAGAATTGG	0	1	1	0	2	0
chrIV_1164010	GTAACCCAAGAAAATACCCAAGG	1	1	1	0	2	0
chrIV_1164203r_NoNAG	GTTGTTGTTATCTACATCATCGG	1	1	1	0	2	0
chrIV_1329836_NoNAG	GGTGGTTACGATAGTCCAAGAGG	1	1	1	0	2	0
chrIV_1379770r	ATTGCTTGTCATAAAAAAAAAGG	0	1	1	0	2	0
chrIV_1402300r_NoNAG	GCTTCTTGGTGACCTTTGATGGG	0	1	1	0	2	0
chrIV_1402301r	TGCTTCTTGGTGACCTTTGATGG	0	1	1	0	2	0
chrIV_1414728r_NoNAG	TTCCCACTTTTCAGTTGTTCTGG	0	1	1	0	2	0
chrIV_1523916r	GAAGCAGCGACACATTTTTATGG	0	1	1	0	2	0
chrIV_1524881r_NoNAG	TGCACTCACATCATTATACACGG	0	1	1	0	2	0
chrIV_18014r_NoNAG	AATGGCCAGACATTTTGGTATGG	0	1	1	0	2	0
chrIV_18016_NoNAG	ATACCAAAATGTCTGGCCATTGG	0	1	1	0	2	0
chrIV_18019r_NoNAG	ATTCCAATGGCCAGACATTTTGG	0	1	1	0	2	0
chrIV_182592r_NoNAG	AGATGATGACGAAGCTGCTAAGG	0	1	1	0	2	0
chrIV_18652_NoNAG	AGACGTCCCAACTCGGTAGGTGG	1	1	1	0	2	0
chrIV_227630r_NoNAG	CTTGATTGTTCGGATGCTACGGG	0	1	1	0	2	0
chrIV_227631r_NoNAG	TCTTGATTGTTCGGATGCTACGG	0	1	1	0	2	0
chrIV_228502	TTTGACGGATGATCAAATCAAGG	0	1	1	0	2	0
chrIV_308954r_NoNAG	ACAGTTGGGGCTCTAACAACAGG	0	1	1	0	2	0
chrIV_321372r	TTACCAAAACGGCAGAAATTCGG	0	1	1	0	2	0
chrIV_411937_NoNAG	CTGTGATTGGATCTGGTAACTGG	0	1	1	0	2	0
chrIV_411938_NoNAG	TGTGATTGGATCTGGTAACTGGG	0	1	1	0	2	0
chrIV_464554r_NoNAG	TTTCAAGACTTGGAAGCGGACGG	0	1	1	0	2	0
chrIV_508823r_NoNAG	CTGCAAAACGTTACCACCATCGG	0	1	1	0	2	0
chrIV_601289r	AGTGACTACAGTGTAGTCAGTGG	0	1	1	0	2	0
chrIV_721113_NoNAG	AGCTGGCAAAGCCTTAACAGCGG	0	1	1	0	2	0
chrIV_721365_NoNAG	AGAAGTGATAGTGACCAAAGTGG	1	1	1	0	2	0
chrIV_874549_NoNAG	AAATCTGCCAGACAACATGCAGG	0	1	1	0	2	0
chrIV_915688	GACTGCTGTCTTGGAATATTTGG	1	1	1	0	2	0
chrIV_961559_NoNAG	ATATTATTAGCAGATGACTTTGG	0	1	1	0	2	0
chrIX_146902_NoNAG	CCAAAGGCAGATCCGGAAGCAGG	0	1	1	0	2	0
chrIX_146980r_NoNAG	CCTGCCTCCGGATCTGCATTTGG	0	1	1	0	2	0
chrIX_146992r_NoNAG	TCTGTTGAGCCGCCTGCCTCCGG	0	1	1	0	2	0
chrIX_147120_NoNAG	ACCAAAAGATGGCTTGCCAAAGG	1	1	1	0	2	0
chrIX_147121r_NoNAG	GCCTTTGGCAAGCCATCTTTTGG	1	1	1	0	2	0
chrIX_245594r_NoNAG	CACGGTCATCGACTGTCGAAAGG	0	1	1	0	2	0
chrIX_25188_NoNAG	TAGTACCATCGCTGGAAGAAAGG	1	1	1	0	2	0
chrIX_25189	AGTACCATCGCTGGAAGAAAGGG	1	1	1	0	2	0
chrIX_25195_NoNAG	ATCGCTGGAAGAAAGGGAGTTGG	1	1	1	0	2	0
chrIX_25376r_NoNAG	CAATCAGCTTCCTCTACTTCTGG	1	1	1	0	2	0
chrIX_256282r_NoNAG	AGAACAAAAGATTGTTAAGAAGG	0	1	1	0	2	0
chrIX_328373r_NoNAG	CATCACAGATGGAGAAATTTTGG	0	1	1	0	2	0
chrIX_328641r_NoNAG	ATTTTGGACATTCATGTACAGGG	1	1	1	0	2	0
chrIX_330356r_NoNAG	AGCGCTATTACCAACAACGATGG	0	1	1	0	2	0
chrIX_340136	GCTTGTATCATGTACACCTCGGG	0	1	1	0	2	0
chrIX_390844	GCAAACCGTAGTGGTAATAGTGG	0	1	1	0	2	0
chrIX_393096_NoNAG	CTGGGAAATCCGTTTGAGAGTGG	0	1	1	0	2	0
chrIX_413872r	TTTGCCAGCGGCCTTCCAAATGG	0	1	1	0	2	0
chrIX_418022	TGAATTGGCTTTGCAAATTGTGG	0	1	1	0	2	0
chrIX_428232_NoNAG	TGAAGGCCGTTACAGTGACGCGG	0	1	1	0	2	0
chrIX_429110_NoNAG	GTGTAAGAAGAAGAATGTCAAGG	0	1	1	0	2	0
chrIX_432965_NoNAG	TTTTTAGTTGAGTATGGATAGGG	0	1	1	0	2	0
chrIX_438074_NoNAG	ATTCGTTTCGGAAAACATCCTGG	0	1	1	0	2	0
chrIX_438075	TTCGTTTCGGAAAACATCCTGGG	0	1	1	0	2	0
chrIX_439324r_NoNAG	TGCACTCACATCATTGTGCACGG	0	1	1	0	2	0
chrIX_67519_NoNAG	TAATTCTTTTTCCTGTACTGAGG	0	1	1	0	2	0
chrIX_98921r_NoNAG	ACCGCTTTCAATAAGACCCGTGG	0	1	1	0	2	0
chrI_139679r_NoNAG	CAGCAACACCACTGCCAGCAAGG	0	1	1	0	2	0
chrI_170r_NoNAG	GGATGGATGGTGGTTCGGAGTGG	0	1	1	0	2	0
chrI_176677r_NoNAG	TCTAGTGCTCTATCCGTAGACGG	0	1	1	0	2	0
chrI_188072	CTATAGTCATAGGCAATACAAGG	0	1	1	0	2	0
chrI_188115r_NoNAG	TGACGTCGGTACTTTCTGGAGGG	2	1	1	0	2	0
chrI_203886_NoNAG	TCTGCAATTCTATCAGTAGGTGG	0	1	1	0	2	0
chrI_227952r_NoNAG	TCCATTGGAGAGGATACTAATGG	0	1	1	0	2	0
chrI_228006_NoNAG	ATGGCTCTGTTGGATGGTATCGG	0	1	1	0	2	0
chrI_228035_NoNAG	TCACCATAACTGTACTCCAGAGG	0	1	1	0	2	0
chrI_228038r_NoNAG	GGTCCTCTGGAGTACAGTTATGG	0	1	1	0	2	0
chrI_228946r	TCTTGATAGAGATATTCACCTGG	0	1	1	0	2	0
chrI_229517_NoNAG	TAGTGGATATTTGTATAGAAAGG	0	1	1	0	2	0
chrI_230033_NoNAG	AGTGCCGTGGATTGTGATGATGG	0	1	1	0	2	0
chrI_230037r_NoNAG	CTCTCCATCATCACAATCCACGG	0	1	1	0	2	0
chrI_230038_NoNAG	CGTGGATTGTGATGATGGAGAGG	0	1	1	0	2	0
chrI_27283r_NoNAG	TACTCAAATGCCGTTGCCTGGGG	0	1	1	0	2	0
chrI_27284r_NoNAG	TTACTCAAATGCCGTTGCCTGGG	0	1	1	0	2	0
chrI_27285r_NoNAG	TTTACTCAAATGCCGTTGCCTGG	0	1	1	0	2	0
chrI_31774_NoNAG	GCCAAGGGCCCTTACAAGGGTGG	0	1	1	0	2	0
chrI_35647r_NoNAG	ACTAAAGCAGCCACATCTAGAGG	0	1	1	0	2	0
chrI_89331r	CAAATATTCCATCTAAGCAAAGG	0	1	1	0	2	0
chrVIII_120205r	TTTTTATCAGAACATTAAAATGG	0	1	1	0	2	0
chrVIII_127289r_NoNAG	TAGTTGACGACCTTGATGAAAGG	0	1	1	0	2	0
chrVIII_12978_NoNAG	AGTACTACAACTCTGTGCGGTGG	0	1	1	0	2	0
chrVIII_13152_NoNAG	CATCGCTATATTCATGGTGACGG	0	1	1	0	2	0
chrVIII_13777_NoNAG	TACTTTGATTATTATCTTAGCGG	0	1	1	0	2	0
chrVIII_16669r_NoNAG	GATGTGTGTGATCTGCACTGTGG	0	1	1	0	2	0
chrVIII_204519r_NoNAG	AGGCAAATATGCCTTTATATAGG	0	1	1	0	2	0
chrVIII_238105r_NoNAG	TATAGAAGACATTCTCCTCAAGG	0	1	1	0	2	0
chrVIII_282742r_NoNAG	TTCAGAGGTGGATCTCGTGGCGG	0	1	1	0	2	0
chrVIII_292327r_NoNAG	ACTGATTTTCTAAGAAGATTTGG	1	1	1	0	2	0
chrVIII_292402r_NoNAG	TGTTGTGTTATGGTTGCTTTCGG	1	1	1	0	2	0
chrVIII_33610r_NoNAG	GAGGAGGTTTCAGAGGCAGAGGG	1	1	1	0	2	0
chrVIII_413703_NoNAG	AGCATCTTCATTAACTTGTTTGG	0	1	1	0	2	0
chrVIII_49376r	GGTCGTAGAAGTCGACGATGAGG	0	1	1	0	2	0
chrVIII_5782r_NoNAG	TCAGATCATGCATGACATCTGGG	0	1	1	0	2	0
chrVIII_5783r_NoNAG	CTCAGATCATGCATGACATCTGG	0	1	1	0	2	0
chrVIII_6936r_NoNAG	GGCCTCTTCGATATAAGGAACGG	0	1	1	0	2	0
chrVII_1005620_NoNAG	AAGATTATTTCATATGCTCAAGG	0	1	1	0	2	0
chrVII_1006046_NoNAG	CATATCAATTGGACTGGGCACGG	0	1	1	0	2	0
chrVII_1082571_NoNAG	CATCCAGATGCGAAACACTAAGG	0	1	1	0	2	0
chrVII_1082574r_NoNAG	AGTCCTTAGTGTTTCGCATCTGG	0	1	1	0	2	0
chrVII_1082925r_NoNAG	ATAGAAAATCGGAAATGAAATGG	0	1	1	0	2	0
chrVII_1083861_NoNAG	GCACAGGGTATAGAACGCTGAGG	0	1	1	0	2	0
chrVII_128418_NoNAG	GATGATCAACAAACCAACATCGG	0	1	1	0	2	0
chrVII_227777r_NoNAG	CGGTATCTACGTTTCTCACAAGG	0	1	1	0	2	0
chrVII_227792	AGATACCGTCCAAAAATTTACGG	0	1	1	0	2	0
chrVII_294102r_NoNAG	ATTAAATAATCCGCCTCCTCTGG	0	1	1	0	2	0
chrVII_304553	TCATTTTTCAAATTTTCCAATGG	0	1	1	0	2	0
chrVII_344847r	CCAACCAATGTACAAGAGAGAGG	1	1	1	0	2	0
chrVII_35534r	GCTTCCCTCGAAAATGGAAAGGG	0	1	1	0	2	0
chrVII_396153r_NoNAG	TTCGAAAAGGAGTATAGAACAGG	0	1	1	0	2	0
chrVII_460328r_NoNAG	TTTTCTTCACTATAAAGTGCAGG	0	1	1	0	2	0
chrVII_519364r	GACGACCTTGAACTTGTAGAAGG	0	1	1	0	2	0
chrVII_534159_NoNAG	GATAGCTTGCTTGGAGTGCTTGG	0	1	1	0	2	0
chrVII_548945_NoNAG	TTACATGCAGACTACATAGGTGG	0	1	1	0	2	0
chrVII_620952_NoNAG	TTCAATGCGTCGCAGTTGGTTGG	0	1	1	0	2	0
chrVII_648828r_NoNAG	AACATCTCCGTTGGTGAATCTGG	0	1	1	0	2	0
chrVII_74005r_NoNAG	GGTAAGTGCGCAGTAATGGCTGG	0	1	1	0	2	0
chrVII_779432r_NoNAG	ATCATTTATGATGTAAAAAGAGG	0	1	1	0	2	0
chrVII_795497r_NoNAG	ATATTTGGCTAGGAAACATTAGG	0	1	1	0	2	0
chrVII_7997	TGGCTGGCTTGAACAAAAAGAGG	0	1	1	0	2	0
chrVII_806584r_NoNAG	GGTGGTCGTGGCGGTAGCCGTGG	1	1	1	0	2	0
chrVII_8380r	ACCAATGAAAATAGAGAACAAGG	0	1	1	0	2	0
chrVII_876942_NoNAG	GGTAGAGGAAACAGTGGCTGGGG	0	1	1	0	2	0
chrVII_882878r_NoNAG	AGTTCGTCAAGTTGGTCTCCTGG	1	1	1	0	2	0
chrVII_882965	AGAGGAGACAACAGCGTCTTCGG	1	1	1	0	2	0
chrVII_883085_NoNAG	GTCAACAACGGAGACATCGACGG	0	1	1	0	2	0
chrVII_921306_NoNAG	ACCGGTGCTACCCCAATCGCCGG	0	1	1	0	2	0
chrVII_973091r_NoNAG	ATTGCTGTCATGACTTCTGGTGG	0	1	1	0	2	0
chrVI_146530_NoNAG	ACTTACATCATCTCTAACTGTGG	0	1	1	0	2	0
chrVI_198672_NoNAG	GCAATGAAATATGATATCATTGG	0	1	1	0	2	0
chrVI_28900	TTATTATTTGCTTCTCTTAACGG	0	1	1	0	2	0
chrVI_71504	TTCATGGTAAAATTATTTGCTGG	0	1	1	0	2	0
chrVI_71505_NoNAG	TCATGGTAAAATTATTTGCTGGG	0	1	1	0	2	0
chrVI_92507r_NoNAG	TCCACTATATCGTTGACAGCAGG	1	1	1	0	2	0
chrV_12919r_NoNAG	AAACGATGCACAGAATATTCAGG	0	1	1	0	2	0
chrV_267424r	TCATTCATGCATACGAGAAATGG	1	1	1	0	2	0
chrV_363226_NoNAG	ATCCACTCTGTCAGAACTAGAGG	0	1	1	0	2	0
chrV_363228r	CACCTCTAGTTCTGACAGAGTGG	0	1	1	0	2	0
chrV_460013_NoNAG	ACCGGTTTGCATCTTCTTTAGGG	0	1	1	0	2	0
chrV_502163_NoNAG	CTTGAATTTTCTTTTGTTATTGG	0	1	1	0	2	0
chrV_567975_NoNAG	ACTATATATAATGACACTTTTGG	0	1	1	0	2	0
chrV_86050_NoNAG	AACTGCTTTTGATGAAGGTAAGG	0	1	1	0	2	0
chrXIII_89681_NoNAG	GTGAAGATTTAATAACTTGTTGG	0	1	1	0	2	0
chrXIII_91530	CTTAGATGTTAAATTTTCCATGG	0	1	1	0	2	0
chrXIII_98839r_NoNAG	CTTGGTGGTGGTACTGGTTCCGG	1	1	1	0	2	0
chrXII_1003284r_NoNAG	ACATAACAGTTGCTTGGTGGTGG	1	1	1	0	2	0
chrXII_1003287r_NoNAG	ACCACATAACAGTTGCTTGGTGG	1	1	1	0	2	0
chrXII_1003633_NoNAG	CCAATTCGGTATTCCATGTATGG	0	1	1	0	2	0
chrXII_1003633r_NoNAG	CCATACATGGAATACCGAATTGG	0	1	1	0	2	0
chrXII_1004816_NoNAG	GTAACTTTTTCGCCAACAAAAGG	0	1	1	0	2	0
chrXII_1034890r_NoNAG	CGAGTCTAACCATATCTTGCAGG	0	1	1	0	2	0
chrXII_103649r_NoNAG	CGACCCTACTATCTGATTCTGGG	1	1	1	0	2	0
chrXII_103650r_NoNAG	TCGACCCTACTATCTGATTCTGG	1	1	1	0	2	0
chrXII_103726_NoNAG	TAGGCCCAGAAGCAGATAGTAGG	1	1	1	0	2	0
chrXII_103727_NoNAG	AGGCCCAGAAGCAGATAGTAGGG	1	1	1	0	2	0
chrXII_1059629_NoNAG	GCTCATCTGTTGCCCCTACAAGG	0	1	1	0	2	0
chrXII_1059872_NoNAG	ATTTGTCCATCATTAATCTTTGG	0	1	1	0	2	0
chrXII_1059878r_NoNAG	ATCAATCCAAAGATTAATGATGG	1	1	1	0	2	0
chrXII_1061662r_NoNAG	TAGTGCTTCTTCGATGAAAAGGG	1	1	1	0	2	0
chrXII_1061663r_NoNAG	GTAGTGCTTCTTCGATGAAAAGG	1	1	1	0	2	0
chrXII_1061722_NoNAG	TGATCCATACTGAATAAGTATGG	1	1	1	0	2	0
chrXII_1061868r_NoNAG	CAGGGAAAACTTAAGGAACGGGG	0	1	1	0	2	0
chrXII_1061869r_NoNAG	TCAGGGAAAACTTAAGGAACGGG	0	1	1	0	2	0
chrXII_1061919r_NoNAG	ATAAGAAAGGAGCGATAGTGGGG	0	1	1	0	2	0
chrXII_1061920r_NoNAG	GATAAGAAAGGAGCGATAGTGGG	0	1	1	0	2	0
chrXII_1061921r_NoNAG	AGATAAGAAAGGAGCGATAGTGG	0	1	1	0	2	0
chrXII_126988_NoNAG	TCCAAAGCAAGATAGATTGGTGG	0	1	1	0	2	0
chrXII_145760r_NoNAG	CTGGAAGATTTCACCGGACTTGG	0	1	1	0	2	0
chrXII_23146r_NoNAG	TTCATTAAACATATCTTTGAAGG	0	1	1	0	2	0
chrXII_232754r_NoNAG	AAGAGAGTTATCTTATTCATTGG	1	1	1	0	2	0
chrXII_233128_NoNAG	GTTTCTGATCTTCATGTGGTCGG	0	1	1	0	2	0
chrXII_258646	ACCTCTCAAAGACTTGTGAGTGG	0	1	1	0	2	0
chrXII_258649_NoNAG	TCTCAAAGACTTGTGAGTGGTGG	0	1	1	0	2	0
chrXII_258652_NoNAG	CAAAGACTTGTGAGTGGTGGTGG	0	1	1	0	2	0
chrXII_273464r_NoNAG	TTCAACTTGATCGACACTCCAGG	0	1	1	0	2	0
chrXII_279738r_NoNAG	ACATTGTTGAATATGGAAGAAGG	0	1	1	0	2	0
chrXII_515506r	CTTATAGTCGAAACCCTTGGCGG	0	1	1	0	2	0
chrXII_523156_NoNAG	ATCTTACAACTGGGGTGCCAAGG	0	1	1	0	2	0
chrXII_612773r_NoNAG	AAGACCTCCCACCCAAGCGTTGG	0	1	1	0	2	0
chrXII_613117_NoNAG	TGGTTCGGTTCCGTTTCTCCAGG	1	1	1	0	2	0
chrXII_613172_NoNAG	GTTCCTCCAATTGGGCTATCTGG	1	1	1	0	2	0
chrXII_613355r_NoNAG	AAGACCACAGAAGAACGCACCGG	0	1	1	0	2	0
chrXII_613400r_NoNAG	CCCACAGTTGGAGATGGTGTAGG	1	1	1	0	2	0
chrXII_613493r_NoNAG	ACAAGCCCAGGAGACACATGCGG	1	1	1	0	2	0
chrXII_613894_NoNAG	CATGATGACAAAGATTATTATGG	1	1	1	0	2	0
chrXII_613932_NoNAG	AGAAGCAAGAAAGAAGGGCATGG	1	1	1	0	2	0
chrXII_613981_NoNAG	GAAATCCGCGCTTACACATTAGG	1	1	1	0	2	0
chrXII_728805r_NoNAG	AAAAATTACTAAGAAAAGGGAGG	0	1	1	0	2	0
chrXII_732078r_NoNAG	GCCAAACTCCCATTGTATGTTGG	1	1	1	0	2	0
chrXII_748289r_NoNAG	GTCAAATGTCTGGGAAAGTTTGG	0	1	1	0	2	0
chrXII_748294_NoNAG	CTTTCCCAGACATTTGACGATGG	0	1	1	0	2	0
chrXII_748493_NoNAG	AAATTATAGCTCAAATTGAATGG	0	1	1	0	2	0
chrXII_813192r_NoNAG	GATAATTGAACTCTAAACTTGGG	0	1	1	0	2	0
chrXII_813221r_NoNAG	ATTTACCGTCACCAAGAATTGGG	0	1	1	0	2	0
chrXII_813725	ATGTGGTAAAGGTAGAGATTTGG	1	1	1	0	2	0
chrXII_814020r_NoNAG	TGGAAGTTGTAACACCCAATTGG	0	1	1	0	2	0
chrXII_903363r_NoNAG	GGAGGTGTAGGTGGTGTAGGTGG	0	1	1	0	2	0
chrXII_903366r_NoNAG	GTAGGAGGTGTAGGTGGTGTAGG	0	1	1	0	2	0
chrXII_94851r_NoNAG	CGTAGACACCTAATTCAACCAGG	1	1	1	0	2	0
chrXII_990115r_NoNAG	AGGTATGGAAGAGCTTACAATGG	0	1	1	0	2	0
chrXI_142766_NoNAG	AGCTAAAGATGTAGCAACTAAGG	0	1	1	0	2	0
chrXI_144639r_NoNAG	AGAAACAGCAGCAGTAGTAGTGG	0	1	1	0	2	0
chrXI_170228r_NoNAG	TCTGGTTGCTTAATCACTGAAGG	0	1	1	0	2	0
chrXI_170403_NoNAG	TCTTGTGTGCTCTGAATCTGTGG	0	1	1	0	2	0
chrXI_170r_NoNAG	AGATGGATGGTGGGTGGGAGTGG	0	1	1	0	2	0
chrXI_175r_NoNAG	TAGAGAGATGGATGGTGGGTGGG	0	1	1	0	2	0
chrXI_176r_NoNAG	GTAGAGAGATGGATGGTGGGTGG	0	1	1	0	2	0
chrXI_213762_NoNAG	AAGCATTTTTGGGTTTGTTTAGG	0	1	1	0	2	0
chrXI_220873_NoNAG	CAATTATTGGCTCAAAGCGGTGG	0	1	1	0	2	0
chrXI_265231r_NoNAG	TTTTAGCGGGTTCCTCATTGTGG	0	1	1	0	2	0
chrXI_27326r_NoNAG	AACAACTTTACATTTGGAACTGG	0	1	1	0	2	0
chrXI_28019r_NoNAG	TCCAAAGAATTGTACGAAGAAGG	0	1	1	0	2	0
chrXI_3594_NoNAG	TTTTCCGAGAAATCTTCTAAAGG	0	1	1	0	2	0
chrXI_400189r_NoNAG	GAATTGGCTCTGCAAATTGTGGG	0	1	1	0	2	0
chrXI_46583	ATAGAGAAAAGAAAAAGGAAAGG	0	1	1	0	2	0
chrXI_468296	TTGTTTATGAATAAATATAAAGG	0	1	1	0	2	0
chrXI_483333r_NoNAG	TGCCATTATTTGCTGCTGCCAGG	0	1	1	0	2	0
chrXI_51331_NoNAG	AATGAAGTTTTCAGACGACGAGG	0	1	1	0	2	0
chrXI_515933_NoNAG	ACCGCTGCCTTTTCTTTTGCCGG	0	1	1	0	2	0
chrXI_519777r_NoNAG	GGAAGAAGAGGCGGCGGCAGAGG	0	1	1	0	2	0
chrXI_578950r_NoNAG	AACAAGGATGAGTTCTTCGGAGG	1	1	1	0	2	0
chrXI_585124r_NoNAG	TGTTTGAAATTTCGATCTTGTGG	0	1	1	0	2	0
chrXI_585837r_NoNAG	ATTTCGGTAAGTTCTGTTACGGG	0	1	1	0	2	0
chrXI_59631	CCATTCTTGCCAATCTTCTTTGG	0	1	1	0	2	0
chrXI_59631r_NoNAG	CCAAAGAAGATTGGCAAGAATGG	0	1	1	0	2	0
chrXI_606880r_NoNAG	AGACCATATTATCGCATGCCAGG	0	1	1	0	2	0
chrXI_618296	CTTGGACTTGACATTGTCAATGG	1	1	1	0	2	0
chrXI_627902	AAAGAACTTTTCTAACTTCATGG	0	1	1	0	2	0
chrXI_68353_NoNAG	GCGGAAGGTGCGGAAGGTGCGGG	1	1	1	0	2	0
chrX_110591_NoNAG	TAAAATTTAGCAACTGGGTTGGG	0	1	1	0	2	0
chrX_110601	CAACTGGGTTGGGAAATCTTTGG	0	1	1	0	2	0
chrX_110602	AACTGGGTTGGGAAATCTTTGGG	0	1	1	0	2	0
chrX_121376r_NoNAG	TTACAGGAGACAGCATCGACTGG	0	1	1	0	2	0
chrX_152401r_NoNAG	AATATGTGTCGGTTTAATTCTGG	0	1	1	0	2	0
chrX_25891r	TGACTCTCCTCAAGAAGATATGG	0	1	1	0	2	0
chrX_303311r_NoNAG	GATCCATTGGTATTTTGGCAAGG	0	1	1	0	2	0
chrX_339141_NoNAG	TCCATCTTCGATGCCTCCGCTGG	1	1	1	0	2	0
chrX_339142r_NoNAG	ACCAGCGGAGGCATCGAAGATGG	1	1	1	0	2	0
chrX_339154r	AGACAATTGGATACCAGCGGAGG	1	1	1	0	2	0
chrX_339181_NoNAG	AGTTCGTCAAGTTGATTTCCTGG	1	1	1	0	2	0
chrX_356783_NoNAG	GCTCACACTTGTACAGGTGACGG	0	1	1	0	2	0
chrX_359291r_NoNAG	GATGACAATGACAAAACTAAAGG	0	1	1	0	2	0
chrX_40727r_NoNAG	AAAATTTTCTCAACAGGCCATGG	0	1	1	0	2	0
chrX_453788_NoNAG	ACCAGCGGCAGCATCGAAGATGG	1	1	1	0	2	0
chrX_471189r_NoNAG	TTGAAAATGATGTCGAAAAGAGG	0	1	1	0	2	0
chrX_518473r_NoNAG	ACATCCGTAATTTCGGGATAAGG	0	1	1	0	2	0
chrX_518511r	GTTGACAGAATAATGTAGATAGG	0	1	1	0	2	0
chrX_520105_NoNAG	CAAAAGTGACTTCGATTTGTGGG	1	1	1	0	2	0
chrX_520975r_NoNAG	CGCTGCCTTAGCTTACGGTTTGG	0	1	1	0	2	0
chrX_520976_NoNAG	CAAACCGTAAGCTAAGGCAGCGG	0	1	1	0	2	0
chrX_598195_NoNAG	TTTGGGGTTGTTGCTGCAGTTGG	0	1	1	0	2	0
chrX_606414_NoNAG	TTGATCCTTTCCCTCGAAGACGG	0	1	1	0	2	0
chrX_61874_NoNAG	TTTGGGAAAGAAGTAACACTTGG	0	1	1	0	2	0
chrX_630414r_NoNAG	GCAAAAGCTTGGAAGATCACTGG	0	1	1	0	2	0
chrX_74496r	TCTGGCCAAAGCTCTCAAAGCGG	1	1	1	0	2	0
chrII_171115_NoNAG	ATATGTATATGTATATATGTAGG	1	0	1	31	32	0
chrV_176581_NoNAG	ATGAATTTTGAGGTAATTTTTGG	1	0	1	27	28	0
chrXI_114763r_NoNAG	TATATATATATGTATATGAGTGG	1	0	1	27	28	0
chrVII_429787r	GGTAGTAGTAGTAGTACTAGTGG	1	0	1	26	27	0
chrVII_735869r_NoNAG	GTGAATTTTGCGATAGTTGTGGG	1	0	1	24	25	0
chrXII_180661r_NoNAG	ATCTTCTTCTTCTTCTTCTCCGG	1	0	1	24	25	0
chrXI_179241r_NoNAG	ATATATATATATATAAGTGAGGG	1	0	1	24	25	0
chrVII_735870r_NoNAG	GGTGAATTTTGCGATAGTTGTGG	1	0	1	23	24	0
chrVII_999561	AAAAAAAAAAAAAATACAAGTGG	1	0	1	23	24	0
chrV_551741r	GTGAATTTTGTGATAATTATCGG	1	0	1	23	24	0
chrX_586104r_NoNAG	TGTTGCTGTTGCTGTTCCTGAGG	1	0	1	23	24	0
chrIV_630825r_NoNAG	AAAAAAAAAAAAAACGAACAGGG	1	0	1	22	23	0
chrVII_900718r	GAAGATGATGAAGAGGAGGAAGG	1	0	1	22	23	0
chrV_31469	ATATATATATATATACTTGAAGG	1	0	1	22	23	0
chrV_551675r_NoNAG	ATACTAGAACTTCTCCTCAAGGG	1	0	1	22	23	0
chrX_96821_NoNAG	ATATATATATATTTATGTAATGG	1	0	1	21	22	0
chrVII_111616_NoNAG	TTTATAATGTAATAGGGTAATGG	0	0	1	18	19	0
chrXI_64328r	GAGGGAGAAGAAGAAGAAGGAGG	1	0	1	18	19	0
chrVII_298096_NoNAG	ATATATATATATACATACAATGG	0	0	1	17	18	0
chrXI_162964_NoNAG	ACAAGGATCAATAATGTAATAGG	0	0	1	17	18	0
chrX_141071	AGAAGGAGAAGAGGGAGAAGAGG	1	0	1	17	18	0
chrVIII_56552r	GTATGTATATAAATATATATAGG	1	0	1	16	17	0
chrVII_1016802	TCTTTATATATTTATATATATGG	1	0	1	16	17	0
chrV_551676r_NoNAG	CATACTAGAACTTCTCCTCAAGG	1	0	1	16	17	0
chrXII_348737_NoNAG	AAAAAAAAAAAAAAGAGAGTTGG	1	0	1	16	17	0
chrVII_855197r_NoNAG	ATATATATTTATATATACCTAGG	1	0	1	15	16	0
chrIV_538726r_NoNAG	ATATATATATATATACCTAAGGG	1	0	1	14	15	0
chrII_35764r_NoNAG	GTGAGTAATTGGATAATTATTGG	0	0	1	13	14	0
chrVIII_341077r_NoNAG	TGCTGCTGCTGCTGCCACTGTGG	1	0	1	13	14	0
chrXII_797036r_NoNAG	TGGGATTTTATTGTTGATCAAGG	1	0	1	13	14	0
chrIV_801894r_NoNAG	GAAGATGAAGATGAAGACAATGG	1	0	1	12	13	0
chrIX_51651r	AATAACAATAATAATAATGGTGG	1	0	1	12	13	0
chrV_288657r_NoNAG	GGCTATAATATTACGCATACAGG	1	0	1	12	13	0
chrXI_600379	TATGATAATGATGATGATTATGG	1	0	1	12	13	0
chrII_604904r	TAAAAAAAAAAAAGTAAAATTGG	1	0	1	11	12	0
chrIX_318418r	TGAAGATGACGATAATGATGAGG	1	0	1	11	12	0
chrVII_609725	AAAAAAAAAGGAACTAAAAAAGG	1	0	1	11	12	0
chrXII_447665	CTATATATATATATATTTTAAGG	1	0	1	11	12	0
chrII_491077r_NoNAG	AAAAAAAAAGAAAAAGATCAAGG	1	0	1	10	11	0
chrIV_1056089r	CACAACAGCAGCAGTAGCAGCGG	0	0	1	10	11	0
chrV_551669r_NoNAG	GAACTTCTCCTCAAGGGTATAGG	1	0	1	10	11	0
chrXII_845894r	AAAAAAACAAGAAAAATGAAAGG	1	0	1	10	11	0
chrXII_963320r_NoNAG	CATTTCAGCTCCCATTAAATTGG	1	0	1	10	11	0
chrXI_163050r_NoNAG	GGATATAGGCATCCCCAAAAAGG	1	0	1	10	11	0
chrXI_386915	AGAAGAAGAGGAAGAAGAGATGG	1	0	1	10	11	0
chrIV_299873_NoNAG	TGTTGTTGTGGTTGCGGTTGCGG	1	0	1	9	10	0
chrIV_351003_NoNAG	ATGAAGAAGACGAGGAAGAAGGG	1	0	1	9	10	0
chrIX_333584	ATATATATACATATATTCTTTGG	1	0	1	9	10	0
chrVII_793527r	GTGAATAATTGCATTATTGTTGG	1	0	1	9	10	0
chrV_249648r_NoNAG	GAAGTTCTCCCCAAGAATATAGG	1	0	1	9	10	0
chrV_469368r_NoNAG	ATTATGGCCTTTGGCAACAATGG	1	0	1	9	10	0
chrXII_326412r	AGAAAAATAAAATAAAAATAAGG	1	0	1	9	10	0
chrII_35763r_NoNAG	TGAGTAATTGGATAATTATTGGG	0	0	1	8	9	0
chrII_393196r	AGAAAAAAAGATGAAAAAAAAGG	1	0	1	8	9	0
chrIV_434581r	AATGAATGACAACGCATAAAAGG	0	0	1	8	9	0
chrVII_328053	GGATAATGAAACATAATGAACGG	1	0	1	8	9	0
chrVII_779150r_NoNAG	GAATTTCTACTCGAGGGTATAGG	0	0	1	8	9	0
chrV_551276_NoNAG	CAAAAAAATTGGTCTCTAGCGGG	0	0	1	8	9	0
chrV_551661_NoNAG	TGAGGATCCCTATACCCTTGAGG	1	0	1	8	9	0
chrXII_525711	AAAAAAAAGAAAAATTCGAAAGG	1	0	1	8	9	0
chrXII_657317_NoNAG	TTAGGATTGTCAAGGGACCCCGG	0	0	1	8	9	0
chrXI_163663_NoNAG	AACAGCAGCGGCACCAGCAGCGG	1	0	1	8	9	0
chrIII_295104_NoNAG	TCAACGAAGTTAGAGAAAGCTGG	1	0	1	7	8	0
chrII_420337	TGGTGGTGATGATGATGGTGGGG	1	0	1	7	8	0
chrIV_848538r_NoNAG	TTTCTTTTCTTTTCCTTTCTTGG	1	0	1	7	8	0
chrVIII_253097	ATCTTCATCCTCATCATCTTCGG	1	0	1	7	8	0
chrVII_793526r_NoNAG	TGAATAATTGCATTATTGTTGGG	1	0	1	7	8	0
chrVI_161752_NoNAG	GTGAATAGTTTAATAATTATTGG	1	0	1	7	8	0
chrXII_167010	AGAGGAATCTGAAGAAGAAGAGG	1	0	1	7	8	0
chrX_174222r	TAACGATGAAGATGACGACGAGG	1	0	1	7	8	0
chrII_698084_NoNAG	AAAAAAAAAGGGAAGAAAAACGG	1	0	1	6	7	0
chrIV_1174896_NoNAG	TGACATAAAAGATGAGAAACAGG	1	0	1	6	7	0
chrIV_168698r	TTTTGTTGTTGCAGTTGCTGTGG	1	0	1	6	7	0
chrIV_211319	TATATATATATATATTCTGATGG	1	0	1	6	7	0
chrIV_230568r	ATGTAAATATATATACATAAAGG	1	0	1	6	7	0
chrIX_274027r_NoNAG	CCATATATATATATATAGATTGG	0	0	1	6	7	0
chrVIII_133658r_NoNAG	TTTTGAGGATTCTTATGTTCTGG	1	0	1	6	7	0
chrVIII_481874	GGATGACGATTATGATGAAGAGG	1	0	1	6	7	0
chrV_136090r_NoNAG	TAATATAAATACTAGTCGATAGG	1	0	1	6	7	0
chrV_153028_NoNAG	AAAAAAAAAGAAAACAACCAAGG	1	0	1	6	7	0
chrXII_1052517r	GAAACAGTCATCTGACTTAATGG	1	0	1	6	7	0
chrXII_168815_NoNAG	AATTGTTGTAATTCCATTCTTGG	1	0	1	6	7	0
chrXII_366027r_NoNAG	GAAACAGTCATTAAGTCTAATGG	1	0	1	6	7	0
chrXII_976188	GCGAATAATTTGATACTTTTTGG	1	0	1	6	7	0
chrXI_337441_NoNAG	GCTTGAGCTTGAGCTTGTACTGG	1	0	1	6	7	0
chrX_27130_NoNAG	TGGGACACAGGTACGATTTCTGG	1	0	1	6	7	0
chrX_56322_NoNAG	AAATAAATAAATAAATAGGTAGG	1	0	1	6	7	0
chrX_59506_NoNAG	TAGTAGTATACTATCACATGTGG	1	0	1	6	7	0
chrIII_224244r	ACAAGAAAAAAAAAAGAGAGAGG	0	0	1	5	6	0
chrIV_1175529r_NoNAG	TGATATTGGAATCCTCTAAATGG	0	0	1	5	6	0
chrIV_1205156r	TGAAGATGAAGAAGTTGATATGG	1	0	1	5	6	0
chrIV_1212652_NoNAG	TATATATATTTATATAGGTTTGG	1	0	1	5	6	0
chrIV_482475_NoNAG	AAAAAAAAAAAAAAGCGATACGG	0	0	1	5	6	0
chrIV_509589	AGGAAAAAAAAGAAAGATAAAGG	0	0	1	5	6	0
chrIX_389256_NoNAG	AGAAAAAAAAAAAAAGCGAGAGG	0	0	1	5	6	0
chrIX_426202_NoNAG	GAAGTTCTGCTCGAGGGTATGGG	1	0	1	5	6	0
chrVIII_133603r_NoNAG	TATCATAGCCTTCACCAACAAGG	1	0	1	5	6	0
chrVIII_365464r_NoNAG	GACGACGGTGACGGTGATGATGG	1	0	1	5	6	0
chrVII_102490_NoNAG	AAAAAAAAAAAATACACGATGGG	0	0	1	5	6	0
chrVII_163126r	ATATATATATATAGAACAAAAGG	1	0	1	5	6	0
chrVII_464981r	AAAAAAAAAATCTATCAAAAAGG	1	0	1	5	6	0
chrVII_509232r	TGATGAAGAAGATGACGAAATGG	1	0	1	5	6	0
chrVII_817372r_NoNAG	CAGATTTTTATGTAATTGTTGGG	0	0	1	5	6	0
chrV_213691_NoNAG	AGAAGAAGAAGAGGACGATTTGG	1	0	1	5	6	0
chrXII_1052410r_NoNAG	GGACTACCGATTCCACTTTGAGG	1	0	1	5	6	0
chrXII_168566r_NoNAG	CACAAATACTACTAAACAGATGG	1	0	1	5	6	0
chrXII_375405r	TGAAGATGATGATACTGATGAGG	1	0	1	5	6	0
chrXII_555313r	TGTGGTTGTTGTTGTTGTAAAGG	0	0	1	5	6	0
chrXII_646388_NoNAG	AAAAAAAAAAAGGGAACAATAGG	0	0	1	5	6	0
chrXII_829390r_NoNAG	ATATATACATATATGCGTATAGG	1	0	1	5	6	0
chrXI_219631r	AAGATGATGACATAGAGATTGGG	1	0	1	5	6	0
chrXI_333863r	AGTAATAACAGTAATAATAACGG	1	0	1	5	6	0
chrX_354123r	GTGAACAGTTTGATAATTATTGG	1	0	1	5	6	0
chrIII_169792r_NoNAG	GACGTTCTACTCGAGGACATAGG	1	0	1	4	5	0
chrIII_276653_NoNAG	AAAAGTAAACAAATAAACAAAGG	1	0	1	4	5	0
chrII_270388_NoNAG	CAGCAGCAGCAGCAGCATCCCGG	1	0	1	4	5	0
chrII_326188r_NoNAG	TAAAAAAATGTAAAAAATAAAGG	1	0	1	4	5	0
chrII_623301r_NoNAG	AAAGAAAAAAGGAAATCAAGAGG	1	0	1	4	5	0
chrII_645227r_NoNAG	ACAAAAAATAACTCCGATACGGG	1	0	1	4	5	0
chrII_85970r_NoNAG	AGACAAGCCACTAAGGATGCAGG	1	0	1	4	5	0
chrII_85977r_NoNAG	TTCTCAAAGACAAGCCACTAAGG	1	0	1	4	5	0
chrIV_1095361_NoNAG	AAATAAAAATGCGAACTCTGTGG	1	0	1	4	5	0
chrIV_205628_NoNAG	GGTGACGTAGGAGAGTATGATGG	1	0	1	4	5	0
chrIV_29112r	CAAGAGCAAGAGCAAGAGCAAGG	1	0	1	4	5	0
chrIX_23788_NoNAG	ATTGTCGTCACAGTGGGTTACGG	0	0	1	4	5	0
chrVIII_291952r_NoNAG	TTAGGTTACTGTACCAATTTTGG	0	0	1	4	5	0
chrVII_429741_NoNAG	AATAACAACATTAACAACAATGG	1	0	1	4	5	0
chrVII_806557r_NoNAG	GGTGGTCGTGGCGGTGGTCGTGG	1	0	1	4	5	0
chrVII_807366_NoNAG	GGAAGAAGAGTCAGAGGAAGAGG	1	0	1	4	5	0
chrVI_181872_NoNAG	GCAAGAATGAATAACGTAATAGG	1	0	1	4	5	0
chrV_365996r	TCAAATGTAACTTCAATTTGTGG	1	0	1	4	5	0
chrXII_1061517_NoNAG	AATTATATGAAAACAAAGCTTGG	0	0	1	4	5	0
chrXII_129270_NoNAG	TCTTCTTCATCTTCATTCTTTGG	1	0	1	4	5	0
chrXII_243832_NoNAG	ATATATATATATATTCTTCCAGG	1	0	1	4	5	0
chrXII_365847r_NoNAG	ATTATTGCGTTTACGAACAATGG	1	0	1	4	5	0
chrXII_592800_NoNAG	AGGATATAGAAACTCTCAAATGG	1	0	1	4	5	0
chrXII_657065r	TATGTAATTTAAGAACGTTTAGG	1	0	1	4	5	0
chrXI_162826r_NoNAG	TTGATTTTTATTCCAACACGCGG	1	0	1	4	5	0
chrXI_227914_NoNAG	AATAACAACAATAACAACGATGG	1	0	1	4	5	0
chrX_714877_NoNAG	AGAAATGGTAGAAGTGGTAGAGG	1	0	1	4	5	0
chrIII_1349_NoNAG	CATTTACATGACATATAGGAAGG	1	0	1	3	4	0
chrIII_210473_NoNAG	TTCTTCTTCTTCTTCTTTACTGG	1	0	1	3	4	0
chrII_122382	AAAAAAAAAAAGTAAGTAGTAGG	1	0	1	3	4	0
chrII_220946r_NoNAG	AGAAATCTACAAAAGGGAATCGG	1	0	1	3	4	0
chrII_226958r_NoNAG	TAAATTTTGTCATAACTGTTGGG	0	0	1	3	4	0
chrII_381280r_NoNAG	AAATTCAATTAAATTAAACTAGG	1	0	1	3	4	0
chrIV_1124251_NoNAG	GTTATTGTTGTTAATATTATTGG	1	0	1	3	4	0
chrIV_123310r_NoNAG	ATTGATATTGATATTGGTATGGG	1	0	1	3	4	0
chrIV_1239782	GGAAGAATCTGATGATGACATGG	1	0	1	3	4	0
chrIV_1239789_NoNAG	TCTGATGATGACATGGGTTTTGG	1	0	1	3	4	0
chrIV_1274653r_NoNAG	GATGAAGAAAATGAAGAGGCAGG	1	0	1	3	4	0
chrIV_1305713	TTATTTTTAATGTTTTTATTTGG	0	0	1	3	4	0
chrIV_230398r_NoNAG	CAGCACCAGCACCAGCAACAGGG	1	0	1	3	4	0
chrIV_383265_NoNAG	TCACAGTGCTTGAGCTAGTTGGG	1	0	1	3	4	0
chrIV_383762_NoNAG	GAACTGACGAGAGAAGTAGTTGG	1	0	1	3	4	0
chrIV_383912r_NoNAG	ACCGTTCAAACCACTTCAGCTGG	1	0	1	3	4	0
chrIV_767170r_NoNAG	AGAACAAAGAAGACAAAGAAGGG	1	0	1	3	4	0
chrIX_119462_NoNAG	GGTATTCTAGCAGATGAGATGGG	1	0	1	3	4	0
chrIX_249613r_NoNAG	AAAAAAAAAAGAGAAGACGACGG	0	0	1	3	4	0
chrIX_249814r	AAAGGAAGAGGAAGAGGTAGTGG	0	0	1	3	4	0
chrIX_434311r_NoNAG	CTATGGAATCTCATTCGTAAAGG	0	0	1	3	4	0
chrIX_439152_NoNAG	ATAAGTTTATAAAAATTGAGTGG	0	0	1	3	4	0
chrI_116361	TGAAGATGACGATGTAGATTTGG	1	0	1	3	4	0
chrI_133468r	TTCTTTCTTCTTTTCCTTTTCGG	1	0	1	3	4	0
chrI_160117r_NoNAG	ATAACGGAAGCTGAAATCCGAGG	1	0	1	3	4	0
chrI_229135_NoNAG	TTTATTCCGTACTTGTACAATGG	0	0	1	3	4	0
chrVIII_288069r_NoNAG	TGGAGAGTTCCATTAGGTCTAGG	1	0	1	3	4	0
chrVIII_292375r_NoNAG	TTCATATTTGGATGGGATACTGG	1	0	1	3	4	0
chrVIII_295666r_NoNAG	GTCCAATGGAGGGTACCATTAGG	1	0	1	3	4	0
chrVIII_295951r_NoNAG	GATATGTATGGACGTAAGATTGG	1	0	1	3	4	0
chrVIII_296158r_NoNAG	TGTTTGATGGTTGCTTTTGGTGG	1	0	1	3	4	0
chrVIII_464080r_NoNAG	TACTACTATATTATTACACGCGG	1	0	1	3	4	0
chrVIII_466626_NoNAG	GACACAGTCATCGAACTTAATGG	1	0	1	3	4	0
chrVIII_527175r	GAAAGTACCAGTCCATGGTTCGG	0	0	1	3	4	0
chrVII_1028725r_NoNAG	TACCCGTACCAGGAGGACCATGG	1	0	1	3	4	0
chrVII_158964r_NoNAG	GCTGTGCTTGAGCCTGAGCCTGG	1	0	1	3	4	0
chrVII_399797_NoNAG	AAAGAAGATCAATAAAAAGAAGG	1	0	1	3	4	0
chrVII_402639_NoNAG	ACCCGGTGCATATTTAATCGAGG	1	0	1	3	4	0
chrVII_402640r_NoNAG	TCCTCGATTAAATATGCACCGGG	1	0	1	3	4	0
chrVII_637672r	AACAAAAAAAAAAAATGACTGGG	0	0	1	3	4	0
chrVII_69433r_NoNAG	CTATATATGTTTATATATAAAGG	1	0	1	3	4	0
chrVII_91323r_NoNAG	AAAAAAATATAAAGTAAAGAAGG	1	0	1	3	4	0
chrVII_968715r	AACAAAAAAAAAAAATGATTTGG	0	0	1	3	4	0
chrVII_987349r	AAAAAAATAAAAAACGAAAGGGG	0	0	1	3	4	0
chrVI_236330r	TTATGCCAAAAATTGTTCCAAGG	1	0	1	3	4	0
chrVI_99286_NoNAG	TTTAATCTGCTAGAGTACCATGG	1	0	1	3	4	0
chrV_292065_NoNAG	AATGACAAAGAAGGATAAGAAGG	1	0	1	3	4	0
chrXII_290596_NoNAG	AATATTGGCTGTGCCTTTGGTGG	1	0	1	3	4	0
chrXII_645750r	GGAAGAGAGAGAGAGAGAAAGGG	0	0	1	3	4	0
chrXII_64868_NoNAG	GAGGGATACCTTCCTTGTCCTGG	0	0	1	3	4	0
chrXII_65078_NoNAG	TCAATCTTTGTTGATCTGGAGGG	0	0	1	3	4	0
chrXII_904013r_NoNAG	GGATGAAGAAGCGGATGAGGAGG	1	0	1	3	4	0
chrXI_142415_NoNAG	ACCGTCACCAATTTGGGAGACGG	1	0	1	3	4	0
chrXI_239684r_NoNAG	GAAGAAAAGAAGGAAAAAGGAGG	1	0	1	3	4	0
chrXI_379276_NoNAG	ACTAAGGGCTCCAGTAATAGCGG	0	0	1	3	4	0
chrXI_397724r_NoNAG	GGAAGATGATGACGACAAGGAGG	1	0	1	3	4	0
chrXI_490541_NoNAG	ATGACATTAAGAATGAGAAACGG	1	0	1	3	4	0
chrXI_497283_NoNAG	TGAAGATGAAGAGAATGATATGG	1	0	1	3	4	0
chrX_121244_NoNAG	GCTGTTTCCCAAATTACTGACGG	1	0	1	3	4	0
chrIII_122120r_NoNAG	GGTGGTATGAGAGGTATTCCAGG	1	0	1	2	3	0
chrIII_138646	GACAAGGAAGGTATTCCAGCTGG	1	0	1	2	3	0
chrIII_177963r	GAATTAAAAAAAAAAACTTTTGG	1	0	1	2	3	0
chrIII_314055_NoNAG	CTTGATACTTTTTACGAGGCAGG	0	0	1	2	3	0
chrII_123295_NoNAG	GTGGTTGAGGTTGTTGCGGTTGG	0	0	1	2	3	0
chrII_270465_NoNAG	TCAGCAGGGCTACAATCAGCAGG	1	0	1	2	3	0
chrII_270466_NoNAG	CAGCAGGGCTACAATCAGCAGGG	1	0	1	2	3	0
chrII_291012_NoNAG	AATTCTTCTTCAGCATCTTCTGG	1	0	1	2	3	0
chrII_372295_NoNAG	GGCAGCAGAAGAGGATGGAGCGG	1	0	1	2	3	0
chrII_528960r_NoNAG	AGTTTTACCTGAACCTGTAGAGG	1	0	1	2	3	0
chrII_649353_NoNAG	CAGCAGCAGCAGCAACAGGATGG	1	0	1	2	3	0
chrII_708974r	AGAAGAAAAGAAACAAAAATTGG	1	0	1	2	3	0
chrII_800559_NoNAG	GTCCGTCGAGTAAAGTGTGATGG	1	0	1	2	3	0
chrII_85747r	GTGGTGAAGATTTTGATAATAGG	1	0	1	2	3	0
chrII_87125r	AAAAATTCAAGTAATTATTTTGG	1	0	1	2	3	0
chrIV_1016438r	TGATGGAAAAATATGACATAAGG	1	0	1	2	3	0
chrIV_1138080_NoNAG	GGTATCCTGGCAGACGAGATGGG	1	0	1	2	3	0
chrIV_1167516r	GGATGAAAAGGAAGATGAAAAGG	1	0	1	2	3	0
chrIV_124292r_NoNAG	AATAAAATCTTCTGTTTGCATGG	1	0	1	2	3	0
chrIV_1283392r_NoNAG	TACATAAAGATCCAAAATCTTGG	1	0	1	2	3	0
chrIV_1329671_NoNAG	TTCAGAGGTGGCTTCAGAGGCGG	1	0	1	2	3	0
chrIV_1329935	GGTGGTTATGATGGTCCAAGAGG	1	0	1	2	3	0
chrIV_1519293r	TTGAAAGACTTATACTTTTTAGG	0	0	1	2	3	0
chrIV_1524770	AGAGCAGTTTTACAATATTTGGG	0	0	1	2	3	0
chrIV_205532_NoNAG	GGAGAGTATGAAGGCGATGTAGG	1	0	1	2	3	0
chrIV_2341r_NoNAG	GCAAAGCCTCTTCGATATAAGGG	0	0	1	2	3	0
chrIV_2373_NoNAG	CTACAGGATTTGACAAACAGTGG	0	0	1	2	3	0
chrIV_246559r	TACATACATACATACACACACGG	1	0	1	2	3	0
chrIV_279290r_NoNAG	TTTTTATTTATCAAAAGGTAAGG	1	0	1	2	3	0
chrIV_384181_NoNAG	ATCAGCTGGGCTAGTTTGAACGG	0	0	1	2	3	0
chrIV_411324_NoNAG	CAAAAAAAGAAGAAAACAGAAGG	1	0	1	2	3	0
chrIV_427395r_NoNAG	GCCACCTCTGGAACCTCCACGGG	1	0	1	2	3	0
chrIV_427503r_NoNAG	GCCGCCTCTGGAACCACCACGGG	1	0	1	2	3	0
chrIV_44183r	AGTGAAAGCAACGAAAGATGGGG	1	0	1	2	3	0
chrIV_474309r_NoNAG	TAGTGATAATTTTGACGTTTTGG	0	0	1	2	3	0
chrIV_597632_NoNAG	TGTTCATGGTGGATTATCTCCGG	1	0	1	2	3	0
chrIV_651706r	ATTATTGCGTTTACCAACAGTGG	1	0	1	2	3	0
chrIV_88015	TAGAAGAAATAAAAAAAATCTGG	0	0	1	2	3	0
chrIX_159817r_NoNAG	GCAGCAACAGCAACAACCAATGG	1	0	1	2	3	0
chrIX_23797_NoNAG	ACAGTGGGTTACGGTGACAGTGG	0	0	1	2	3	0
chrIX_24014_NoNAG	GTGGCGGTAGTGGATGAGCATGG	1	0	1	2	3	0
chrIX_24552_NoNAG	TTTCGGTTGGGTCAACAGCAAGG	1	0	1	2	3	0
chrIX_25366_NoNAG	GCTTGAGACACCAGAAGTAGAGG	2	0	1	2	3	0
chrIX_260943_NoNAG	TATACATATATATATAGACGCGG	0	0	1	2	3	0
chrIX_328646_NoNAG	TACATGAATGTCCAAAATCTTGG	1	0	1	2	3	0
chrIX_428389r	AAAATGTGAAGAGAAATCTTAGG	0	0	1	2	3	0
chrIX_437062_NoNAG	GATTGTGCTTCTTTAACGTATGG	0	0	1	2	3	0
chrI_130632r	TTTTTCTTTTCTTTTCCTCGAGG	1	0	1	2	3	0
chrI_13523r_NoNAG	GGGACTGTGTATATGTATGCTGG	0	0	1	2	3	0
chrI_183201_NoNAG	CATATACGGTGTAGAGATGATGG	0	0	1	2	3	0
chrI_183841_NoNAG	GGAAAATGTGGCTCTTCCAGAGG	1	0	1	2	3	0
chrI_204051r_NoNAG	TTCGAGTAAACAACCTTCATTGG	0	0	1	2	3	0
chrI_206571_NoNAG	ACTGAAATGTCTACTGTCACTGG	0	0	1	2	3	0
chrI_222574r_NoNAG	GGTGTATGACTTGGAGGAAACGG	1	0	1	2	3	0
chrI_222583r_NoNAG	AGTAACAGTGGTGTATGACTTGG	1	0	1	2	3	0
chrI_228564_NoNAG	GTCATATTGGATTCCTCTCAAGG	0	0	1	2	3	0
chrI_229664_NoNAG	AAGTGCCGTGTATGGTGATGTGG	2	0	1	2	3	0
chrI_2722	TGAACTCTCGGCAAATGCCTTGG	1	0	1	2	3	0
chrI_92418	AGAAGAGAAGGTAAAAAAAAAGG	1	0	1	2	3	0
chrVIII_228404r_NoNAG	TGCTACACCTGGTAGATTAATGG	1	0	1	2	3	0
chrVIII_287994r_NoNAG	CCACGTTATTTAGTTGAAGTCGG	1	0	1	2	3	0
chrVIII_288293r_NoNAG	AAATTGCCTCAATCAACAAGTGG	1	0	1	2	3	0
chrVIII_288570r_NoNAG	TGTTGTTTAATGGTTGCTTTCGG	1	0	1	2	3	0
chrVIII_291004	ACCCAGGAAGCTGATTTCCATGG	1	0	1	2	3	0
chrVIII_291867_NoNAG	CATACCACCAATCATAAATAAGG	1	0	1	2	3	0
chrVIII_291871r_NoNAG	TGGGCCTTATTTATGATTGGTGG	1	0	1	2	3	0
chrVIII_294832r_NoNAG	TTCTTTGTTCCAGAGACAAAGGG	1	0	1	2	3	0
chrVIII_295207r	CGTCGTAATTGTTTGTTATGGGG	1	0	1	2	3	0
chrVIII_298176_NoNAG	GATGGTGGTGGTGGTTGTGTTGG	1	0	1	2	3	0
chrVIII_341196_NoNAG	TTATTATTGCTGTTATTGTTAGG	1	0	1	2	3	0
chrVIII_35675_NoNAG	AGCAACAGCGGCAGCTTCTTTGG	0	0	1	2	3	0
chrVIII_528853r_NoNAG	AATAAATAAAATAAATACAATGG	2	0	1	2	3	0
chrVIII_95584_NoNAG	ACTTCAGGCGCCATCCAATAAGG	1	0	1	2	3	0
chrVII_115139	GAAATATCGCTTCCCCTTTGAGG	1	0	1	2	3	0
chrVII_122331r_NoNAG	CAAAAAAAGAATAGCCCTGTAGG	0	0	1	2	3	0
chrVII_223372r	GTATCTTAGCAGATGAAATGGGG	1	0	1	2	3	0
chrVII_440447_NoNAG	AAAAAAAAAATAAATTCATATGG	0	0	1	2	3	0
chrVII_519033_NoNAG	TTCTCAGGTTTCAGACACATCGG	1	0	1	2	3	0
chrVII_519335r_NoNAG	AGTGTCTGAGACTTGAGAAACGG	1	0	1	2	3	0
chrVII_531106r	AGTATATATGTATATATACGGGG	0	0	1	2	3	0
chrVII_590_NoNAG	AATATTTATATCTTATTCGGCGG	0	0	1	2	3	0
chrVII_609726_NoNAG	AAAAAAAAGGAACTAAAAAAGGG	1	0	1	2	3	0
chrVII_772798r_NoNAG	CTTCATCTTCAACATAATACTGG	1	0	1	2	3	0
chrVII_963326r_NoNAG	AAGAAGAAAAAAAGTAAATTTGG	1	0	1	2	3	0
chrVI_15232r_NoNAG	GATGCTTTTTATGAGGCAGGTGG	0	0	1	2	3	0
chrVI_15235r_NoNAG	CTCGATGCTTTTTATGAGGCAGG	0	0	1	2	3	0
chrVI_15385_NoNAG	CCTAACTCTGTAGATGGTTCAGG	0	0	1	2	3	0
chrVI_15385r_NoNAG	CCTGAACCATCTACAGAGTTAGG	0	0	1	2	3	0
chrVI_229517	TTCAGATTCAGATTCAGATTTGG	0	0	1	2	3	0
chrVI_237129r_NoNAG	ACTATTATTACTATTATGGTTGG	0	0	1	2	3	0
chrV_175897r_NoNAG	GGTAGCTTGGATTTGACCATCGG	1	0	1	2	3	0
chrV_190626	TCATCTATAAAGATAATCGAGGG	1	0	1	2	3	0
chrV_21973_NoNAG	TTACCTGCACCTTTCGAAGAAGG	0	0	1	2	3	0
chrV_225551	AGAAAAAGAAAGAAAAAAGCCGG	1	0	1	2	3	0
chrV_266580r	TGGTGACATTGGGTTCGAGTTGG	2	0	1	2	3	0
chrV_276064_NoNAG	GGTGATATTGGATTCGAGTTAGG	1	0	1	2	3	0
chrV_366494r_NoNAG	TAATCAACCTCTTCAACCGTTGG	1	0	1	2	3	0
chrV_499637r_NoNAG	TGATGAAGAAGATAACGATATGG	1	0	1	2	3	0
chrV_551275_NoNAG	TCAAAAAAATTGGTCTCTAGCGG	0	0	1	2	3	0
chrV_568807r	CATCACTTGTACCATGCTTTTGG	0	0	1	2	3	0
chrV_99516r	GTAAGGATTGATAACGCAGTAGG	1	0	1	2	3	0
chrXII_1015503r_NoNAG	TATGTATGTGCGAGTGTGTGTGG	1	0	1	2	3	0
chrXII_1035088	AAATGGTAGAAGAATATGGTTGG	1	0	1	2	3	0
chrXII_103619_NoNAG	GTCTTTGGGTATGACAGGAAAGG	2	0	1	2	3	0
chrXII_103668_NoNAG	GTCGAATCTCCGGGCATGACAGG	1	0	1	2	3	0
chrXII_1062584r_NoNAG	AATGCCTATTATAGGGATGCCGG	0	0	1	2	3	0
chrXII_130087_NoNAG	TGTGACTGTGACTGTGACTGGGG	1	0	1	2	3	0
chrXII_279924	TCATCGTCGTCATCGTCTTTAGG	1	0	1	2	3	0
chrXII_330942r_NoNAG	AGAAAACAAGAAAAAAGACTTGG	1	0	1	2	3	0
chrXII_351020r_NoNAG	GACGAAGTTAAAGATGAAGAAGG	1	0	1	2	3	0
chrXII_499154_NoNAG	GTCTTGAGATTGAGAGGTGGTGG	1	0	1	2	3	0
chrXII_578916r	ATCATCAGATTCTTCATCATCGG	1	0	1	2	3	0
chrXII_638883r_NoNAG	GTAGACTTACCAGCACCATTTGG	1	0	1	2	3	0
chrXII_64876r_NoNAG	TCGAAAATCCAGGACAAGGAAGG	0	0	1	2	3	0
chrXII_685746r_NoNAG	GAAGAGGTAGAACAAGATGAAGG	1	0	1	2	3	0
chrXII_789239r_NoNAG	GGTTCACTGGTATCTTCCACAGG	1	0	1	2	3	0
chrXII_793627r	ACTCTGTTCGTTTTCTTATAAGG	1	0	1	2	3	0
chrXII_803899_NoNAG	GGAGGAGGAGGTGGTGGCGCGGG	1	0	1	2	3	0
chrXII_904112r_NoNAG	GGAAGAAGCTTTAGTAGAGGAGG	1	0	1	2	3	0
chrXI_141076_NoNAG	TACACTATATCGGATTACAAAGG	1	0	1	2	3	0
chrXI_141190_NoNAG	TTGGATTTCATTGCTGTTAAAGG	1	0	1	2	3	0
chrXI_169076	TTATGTAAATGTATATTAATAGG	1	0	1	2	3	0
chrXI_276827	GCAAGAACAAGAAGAACAAGAGG	1	0	1	2	3	0
chrXI_302378_NoNAG	ATACTAGAAGTGCCTCCTCGAGG	1	0	1	2	3	0
chrXI_351069_NoNAG	ATTTTATATTTATATGTATATGG	1	0	1	2	3	0
chrXI_432991_NoNAG	TGAAAAGAAGGAAAAAGAGTAGG	1	0	1	2	3	0
chrXI_549414_NoNAG	TTATTTTAGAGGAATAGTTTAGG	0	0	1	2	3	0
chrXI_618159r_NoNAG	CATTTGGTCTTGAGATTAAGAGG	1	0	1	2	3	0
chrXI_64178r_NoNAG	AAAGAAGAAGCAGGAGGAAGAGG	1	0	1	2	3	0
chrXI_83969r	TGTAAGGATTGATAATGCAGTGG	1	0	1	2	3	0
chrX_122428_NoNAG	TAGATGGCGCCGGCTTGTGGTGG	1	0	1	2	3	0
chrX_209109_NoNAG	TGGTGGTGGTGCTACAGAAATGG	1	0	1	2	3	0
chrX_221959r_NoNAG	TTTCAGGTTTTAAATCTCTGTGG	1	0	1	2	3	0
chrX_27642_NoNAG	TGGTGGTATGACGTTTGTTCCGG	1	0	1	2	3	0
chrX_354785r_NoNAG	CATATATGGTGCTAAGATGATGG	0	0	1	2	3	0
chrX_382842	GGCATTCCACCAGCACCAAGAGG	1	0	1	2	3	0
chrX_416631	GGTCGATAATGTAATAGGATAGG	1	0	1	2	3	0
chrX_417315r	TAAATAGAAGGATAAAAAAGTGG	0	0	1	2	3	0
chrX_520928_NoNAG	ACCACCACCCAAATCGAAAACGG	1	0	1	2	3	0
chrX_529276r_NoNAG	TCTTCTTCATCTTCATTCACAGG	1	0	1	2	3	0
chrX_540838_NoNAG	AGACGATGACATAAGATACGAGG	1	0	1	2	3	0
chrX_573311_NoNAG	GATGAAGAAGAATTCGAAGATGG	0	0	1	2	3	0
chrX_641958	AAAAGGAAGGAAAAAAAAGGAGG	1	0	1	2	3	0
chrX_65716r_NoNAG	TAAAAAATAACGTCATCAGCAGG	1	0	1	2	3	0
chrIII_118016r_NoNAG	TTATTGACAATTCTAAAGCTTGG	1	0	1	1	2	0
chrIII_142902r	AAACATATAAAATAGAAGAAGGG	0	0	1	1	2	0
chrIII_163245	GAAAAAGAATAAATGGAAAAAGG	1	0	1	1	2	0
chrIII_196473_NoNAG	TTTGAAGAGTGTATTTCAAATGG	1	0	1	1	2	0
chrIII_196474_NoNAG	TTGAAGAGTGTATTTCAAATGGG	1	0	1	1	2	0
chrIII_205655r_NoNAG	AAAGCTGCAGACATCTAAAATGG	0	0	1	1	2	0
chrIII_244008r_NoNAG	TTCATGTTTGGAAGGGATTTTGG	1	0	1	1	2	0
chrIII_300916_NoNAG	GTTCATGGCCTCAATTTCCATGG	1	0	1	1	2	0
chrIII_300917_NoNAG	TTCATGGCCTCAATTTCCATGGG	1	0	1	1	2	0
chrIII_301022_NoNAG	AGGGCAATCTGATCATAATCTGG	2	0	1	1	2	0
chrIII_301158r_NoNAG	GAAACAGGACGCCCGTTGTTTGG	2	0	1	1	2	0
chrIII_301180_NoNAG	CCTCCTTTTATACATGTATTTGG	2	0	1	1	2	0
chrIII_301183r	GCGCCAAATACATGTATAAAAGG	2	0	1	1	2	0
chrIII_303423_NoNAG	TAAAGAATGGGAATCTTTAAGGG	1	0	1	1	2	0
chrIII_315713r_NoNAG	AATATTACCATTTGCTTGACTGG	0	0	1	1	2	0
chrIII_32964	CTAGAAAAGAAAGAAGAGGAAGG	1	0	1	1	2	0
chrIII_50025_NoNAG	TTCTTACAGTGGCCACACCATGG	1	0	1	1	2	0
chrIII_73082r_NoNAG	GCTAGCCTCCCCATTATATTTGG	0	0	1	1	2	0
chrIII_79659	CAAAATTGCGGATTTTGGTATGG	1	0	1	1	2	0
chrII_112000r	TTTCATGGTCTTCGTCATCACGG	1	0	1	1	2	0
chrII_123291_NoNAG	GTTTGTGGTTGAGGTTGTTGCGG	0	0	1	1	2	0
chrII_163219r_NoNAG	AGAAGAATGATGATGACCTCCGG	1	0	1	1	2	0
chrII_167672r_NoNAG	CTAAAAAAGAAAGAAGAGCAAGG	1	0	1	1	2	0
chrII_188591r_NoNAG	TTAGCAACAAACTTAGTACCAGG	1	0	1	1	2	0
chrII_188658r_NoNAG	TGAAGATGTTGGGAAGCAAGAGG	1	0	1	1	2	0
chrII_188795r	ACCGTCTTTGAAAATATTATCGG	1	0	1	1	2	0
chrII_212852r_NoNAG	ATGACTACTTTCAATACTGGTGG	1	0	1	1	2	0
chrII_258996	ATATATATATATATTTCACGAGG	0	0	1	1	2	0
chrII_270421	CAACAAGGATACAATCAGCAAGG	1	0	1	1	2	0
chrII_270481_NoNAG	CAGCAGGGATATAACCAGCAGGG	1	0	1	1	2	0
chrII_291014	TTCTTCTTCAGCATCTTCTGGGG	1	0	1	1	2	0
chrII_343518_NoNAG	TGGCAAATTGCTTTCAATGTTGG	1	0	1	1	2	0
chrII_35723r_NoNAG	GGCCATAATATTAAATACACAGG	0	0	1	1	2	0
chrII_36353_NoNAG	TAATAATAAATCTATTTCATCGG	0	0	1	1	2	0
chrII_391578	AAAAAAAGGAGAGGAAGATGAGG	1	0	1	1	2	0
chrII_403268r_NoNAG	GAAAAATGAAGAGCAAGATATGG	1	0	1	1	2	0
chrII_428467r_NoNAG	GGCGCAAACACTTTGAGTGCTGG	0	0	1	1	2	0
chrII_428469_NoNAG	AGCACTCAAAGTGTTTGCGCCGG	0	0	1	1	2	0
chrII_428472_NoNAG	ACTCAAAGTGTTTGCGCCGGCGG	0	0	1	1	2	0
chrII_429034r_NoNAG	AATGCAGGTACAATTCCCCTCGG	1	0	1	1	2	0
chrII_430492r_NoNAG	GAGACATGCTCGTGACTTCTTGG	1	0	1	1	2	0
chrII_455245r_NoNAG	CCTTGTTGCAGCTGCTGTTGTGG	1	0	1	1	2	0
chrII_486869r_NoNAG	AGTTTTCCTTTTACATAATTTGG	0	0	1	1	2	0
chrII_509710r_NoNAG	ATATTCGAAAACTCTGAAGATGG	0	0	1	1	2	0
chrII_518594r_NoNAG	TAAAAACATTATGCTATTGATGG	1	0	1	1	2	0
chrII_533913_NoNAG	TGCACGCGTGGCACGGTGATTGG	1	0	1	1	2	0
chrII_534219r_NoNAG	GATACCTGCACACAAGATTGGGG	1	0	1	1	2	0
chrII_534220r_NoNAG	TGATACCTGCACACAAGATTGGG	1	0	1	1	2	0
chrII_535977r_NoNAG	TGTAGTCTGGATTTTAATAATGG	0	0	1	1	2	0
chrII_560522_NoNAG	AATCTAAAACTAGGTGATTTTGG	1	0	1	1	2	0
chrII_594771r_NoNAG	AAAAGCAGGACTATTTAAAAAGG	0	0	1	1	2	0
chrII_620029	AGGGAGGATTCTACTATGAAAGG	1	0	1	1	2	0
chrII_624728	ATATATTACAAAAAAATTCTTGG	0	0	1	1	2	0
chrII_628260r_NoNAG	ATCTTGGGCGCTCACATTAGCGG	0	0	1	1	2	0
chrII_628313_NoNAG	TTCTAAAAAAAAAAGCAACAGGG	1	0	1	1	2	0
chrII_629133_NoNAG	AAAAAAAGGTACACTAAACAAGG	0	0	1	1	2	0
chrII_643886r_NoNAG	GAATCTTGGAATCCACGAAAGGG	0	0	1	1	2	0
chrII_643887r_NoNAG	AGAATCTTGGAATCCACGAAAGG	0	0	1	1	2	0
chrII_660124r_NoNAG	TCTGGTGACATGCTTCAGCCAGG	1	0	1	1	2	0
chrII_709714_NoNAG	ATTGCTTGTAAATCTGCTTGTGG	1	0	1	1	2	0
chrII_711088r_NoNAG	AAAGCAAATGGCAAAGGCAAAGG	0	0	1	1	2	0
chrII_722841r_NoNAG	CGACAACACCAGCACCGGTTTGG	1	0	1	1	2	0
chrII_770327	TCAAATGGTAATTTTTCAAAAGG	1	0	1	1	2	0
chrII_800764_NoNAG	AGGTGATTGATCAGTGTTTGAGG	1	0	1	1	2	0
chrII_85031_NoNAG	TCAATTTGAGGCACACCTCTGGG	1	0	1	1	2	0
chrII_85784r_NoNAG	TTTGAGGTTAAGGCTACCGCAGG	1	0	1	1	2	0
chrII_92834_NoNAG	CTCCATGCCTCCCAAATTCAAGG	1	0	1	1	2	0
chrII_92841r	GAAAAACCCTTGAATTTGGGAGG	1	0	1	1	2	0
chrIV_1033270_NoNAG	AACAAAACAATAAATGATTTAGG	1	0	1	1	2	0
chrIV_1048118r	AAGAAAAGGAAGAAAAGAAGAGG	1	0	1	1	2	0
chrIV_1057516	AGAGAGAGAATTGGAAAAGAAGG	0	0	1	1	2	0
chrIV_1057912r_NoNAG	AAAAATTATAAGTGTATATATGG	0	0	1	1	2	0
chrIV_1078891r	TTTTTCTTTGTTCTTTATTTCGG	1	0	1	1	2	0
chrIV_1083324r_NoNAG	AAATCAAAAGAAAAAGAGGCAGG	1	0	1	1	2	0
chrIV_1087019r_NoNAG	AAAAATATGAATGTAAAAAGTGG	1	0	1	1	2	0
chrIV_1105398	TGAAAACATGATCGATAAATTGG	1	0	1	1	2	0
chrIV_1125180r	AAAAGTGACAAGAAGAAAAAAGG	1	0	1	1	2	0
chrIV_1137113	AGAAGAAAGAAAGGCAAAGGAGG	1	0	1	1	2	0
chrIV_114134r_NoNAG	TTCATTAGTGTCAGCCATCACGG	0	0	1	1	2	0
chrIV_1162967r	CCATTCTACAAGAAAATGTTCGG	1	0	1	1	2	0
chrIV_1177574r	GCTGATAAAAGGAACTGAGATGG	0	0	1	1	2	0
chrIV_1230790_NoNAG	TAATGATAATGATAACAGCAAGG	1	0	1	1	2	0
chrIV_1237646_NoNAG	TTTTGTTGAGTTATAACGAAAGG	1	0	1	1	2	0
chrIV_1279944r	CATTGTAAACGACTTCACCACGG	1	0	1	1	2	0
chrIV_1281808_NoNAG	GATAGCTCTTCAGATAATGCCGG	0	0	1	1	2	0
chrIV_128759r_NoNAG	AGCATAACTAATTTTATGTTTGG	0	0	1	1	2	0
chrIV_1289886r_NoNAG	GATGAAGAAGAAGAGGCATCTGG	1	0	1	1	2	0
chrIV_1328088_NoNAG	AAGGGAAAAAATGTATAATCTGG	0	0	1	1	2	0
chrIV_1329867r_NoNAG	TGGACCACCATAGCCACCTCTGG	1	0	1	1	2	0
chrIV_1336806_NoNAG	TTGTGGTGAATTCGATAACTGGG	1	0	1	1	2	0
chrIV_1336900	TTGAAACAAGTGATGAAAAAAGG	1	0	1	1	2	0
chrIV_1352990	TCATATGCGGTTTAAGAAAATGG	1	0	1	1	2	0
chrIV_1393532_NoNAG	AAAAATGAGAAAACGCCTTCTGG	1	0	1	1	2	0
chrIV_1412894r_NoNAG	TTTCAGGCTTCAGATCTCTATGG	1	0	1	1	2	0
chrIV_1422109_NoNAG	CATACAATCTGTGCCATTTCTGG	1	0	1	1	2	0
chrIV_1422533_NoNAG	TTATATTTTATTTTTATAACTGG	1	0	1	1	2	0
chrIV_1441119r_NoNAG	AAGAAAACGAATAATGACAAAGG	1	0	1	1	2	0
chrIV_1444440r_NoNAG	AGGGCTTTGATCATTGGTTGTGG	1	0	1	1	2	0
chrIV_1466823r	AGAAGAGCTATGAAAGTGCAAGG	1	0	1	1	2	0
chrIV_1504758r_NoNAG	GATGCTACTTTTGTCTGGGCAGG	1	0	1	1	2	0
chrIV_161608r	AACATTAATAACAACATCAACGG	1	0	1	1	2	0
chrIV_17770r_NoNAG	AATGTTTTCCCATTGGTTGGTGG	0	0	1	1	2	0
chrIV_195574r_NoNAG	GAGGATATTGGTGAAGACGAAGG	1	0	1	1	2	0
chrIV_205596_NoNAG	GGCTGTAACTTGGTGACGTTGGG	1	0	1	1	2	0
chrIV_205670_NoNAG	GGAGACGTAGGGCTGTAGCTTGG	1	0	1	1	2	0
chrIV_209101_NoNAG	CATTTCGTCACCGTCGAAATCGG	1	0	1	1	2	0
chrIV_220086r_NoNAG	AAAATTTTCTGTCTGCATGGAGG	1	0	1	1	2	0
chrIV_230567r	TGTAAATATATATACATAAAGGG	1	0	1	1	2	0
chrIV_258086_NoNAG	TTCTTTCTATTACTTACAGAAGG	1	0	1	1	2	0
chrIV_268964r	GAAAATCTCTTGAAACTTTTTGG	1	0	1	1	2	0
chrIV_275629r	GCTGAAGCAAAGGATAAAGATGG	0	0	1	1	2	0
chrIV_279026r_NoNAG	GATGAAGAAATGGCTAAACATGG	0	0	1	1	2	0
chrIV_309308_NoNAG	AGATCTGAGAAGAAATTCAGAGG	1	0	1	1	2	0
chrIV_309337_NoNAG	AGAAAAGAGAGCTAGAGAAAAGG	1	0	1	1	2	0
chrIV_315060r_NoNAG	AAAAAAAAAAGCGGGGGGGTGGG	0	0	1	1	2	0
chrIV_315061r_NoNAG	AAAAAAAAAAAGCGGGGGGGTGG	0	0	1	1	2	0
chrIV_321002_NoNAG	CAATGTCTTAAAACTAGTATTGG	0	0	1	1	2	0
chrIV_321003	AATGTCTTAAAACTAGTATTGGG	0	0	1	1	2	0
chrIV_356934	AGAAAAAAAAAATACAGTTTTGG	0	0	1	1	2	0
chrIV_383120_NoNAG	GAACTAACTACAGAACTAGCTGG	1	0	1	1	2	0
chrIV_383570	GCCACGTCACTTGAGCTAGTTGG	0	0	1	1	2	0
chrIV_384086_NoNAG	GCTAAACTTGATGAGGCGTGTGG	0	0	1	1	2	0
chrIV_427391_NoNAG	GGTTCCCGTGGAGGTTCCAGAGG	1	0	1	1	2	0
chrIV_427396r	AGCCACCTCTGGAACCTCCACGG	1	0	1	1	2	0
chrIV_427504r_NoNAG	AGCCGCCTCTGGAACCACCACGG	1	0	1	1	2	0
chrIV_44185r_NoNAG	GGAGTGAAAGCAACGAAAGATGG	1	0	1	1	2	0
chrIV_45681_NoNAG	GCACGAAGCTAGACAAAGATTGG	1	0	1	1	2	0
chrIV_466819_NoNAG	GTTGGTAACGATTTCGTTAGAGG	1	0	1	1	2	0
chrIV_466828_NoNAG	GATTTCGTTAGAGGTGTATCTGG	1	0	1	1	2	0
chrIV_466893_NoNAG	CAAAGGTTCCATTTACTGTTGGG	1	0	1	1	2	0
chrIV_468221_NoNAG	GGAGAAACTTTGGTATCTTGTGG	1	0	1	1	2	0
chrIV_468907_NoNAG	CAGAGAAAGAAGCTGTCTATTGG	1	0	1	1	2	0
chrIV_475751_NoNAG	ACGGTTCTGACACTGAAAATAGG	1	0	1	1	2	0
chrIV_494070r_NoNAG	TGAAGATGAAGACACTGATATGG	1	0	1	1	2	0
chrIV_505520	AAAACAAAACAAAAGAGGAAAGG	1	0	1	1	2	0
chrIV_525787_NoNAG	TGAAACCTTACCTGAAGAGAAGG	1	0	1	1	2	0
chrIV_549132r_NoNAG	AGAAAAGCGATGAAAGTCCAAGG	1	0	1	1	2	0
chrIV_584617	ACGACGACGACGATGATGACTGG	1	0	1	1	2	0
chrIV_601111r_NoNAG	TTAGTTGGAAGAGCGGTGGTTGG	0	0	1	1	2	0
chrIV_601114_NoNAG	ACCACCGCTCTTCCAACTAACGG	0	0	1	1	2	0
chrIV_601115r	ACCGTTAGTTGGAAGAGCGGTGG	0	0	1	1	2	0
chrIV_617319	AAAATAAAAAAAATGTTGCGAGG	0	0	1	1	2	0
chrIV_634108_NoNAG	TTGGAAGAATATGCCACAGAAGG	1	0	1	1	2	0
chrIV_669482_NoNAG	GCGATTTGGTTTGTTTTAGTTGG	1	0	1	1	2	0
chrIV_675975	GAAAAGAAAAAAAAATTGCGAGG	1	0	1	1	2	0
chrIV_695543_NoNAG	GAAATCAAGATAATTGATTTTGG	1	0	1	1	2	0
chrIV_710477_NoNAG	GATCAAGACATACGTGCGATGGG	0	0	1	1	2	0
chrIV_789580	GAAGAAGAAGCAAAAGAGAGAGG	1	0	1	1	2	0
chrIV_79730r_NoNAG	GTTATTGTCGGTTCTACGGTTGG	0	0	1	1	2	0
chrIV_804006r_NoNAG	ATTATAATGCAAATTTGCTAGGG	1	0	1	1	2	0
chrIV_804007r_NoNAG	CATTATAATGCAAATTTGCTAGG	1	0	1	1	2	0
chrIV_823166r_NoNAG	TACCGAGCCTTAAATTCCAAAGG	0	0	1	1	2	0
chrIV_871083_NoNAG	CAACAAGGTTACTACCAACAAGG	1	0	1	1	2	0
chrIV_948708r_NoNAG	GATGACTACATCCATAGAATTGG	1	0	1	1	2	0
chrIV_964559r_NoNAG	TTCAAAAAAGTACCAAATGGAGG	0	0	1	1	2	0
chrIV_986389_NoNAG	TTACTTAATGGAAAAGTGATTGG	0	0	1	1	2	0
chrIX_105428_NoNAG	AATAAAAATAATAATGACTTCGG	0	0	1	1	2	0
chrIX_126020r_NoNAG	AGCTGTGAATACACCAGAGGAGG	0	0	1	1	2	0
chrIX_129270_NoNAG	CAATACTACGTTAATAACGCCGG	1	0	1	1	2	0
chrIX_133313	GATATTTGAATTGGAATTACAGG	1	0	1	1	2	0
chrIX_230846_NoNAG	GAGTCTAACGACGTTGACTCTGG	0	0	1	1	2	0
chrIX_23678r_NoNAG	GTCACCCACTGTGATGACAATGG	0	0	1	1	2	0
chrIX_238667_NoNAG	TTCAATTCTTGTGGCACATTTGG	1	0	1	1	2	0
chrIX_238694r_NoNAG	ACACAAAATGGTTCTATTCAAGG	1	0	1	1	2	0
chrIX_23998_NoNAG	ATCACAAGAAGTAATAGTGGCGG	1	0	1	1	2	0
chrIX_246055	TGAATAGACAAAAAAGTCTAAGG	0	0	1	1	2	0
chrIX_24656_NoNAG	ACTGTACCTTTTCCAGAAACTGG	1	0	1	1	2	0
chrIX_24673_NoNAG	AACTGGTTCGACAATAACATAGG	2	0	1	1	2	0
chrIX_247808r_NoNAG	ATTTATATGCGCATGTATTTTGG	0	0	1	1	2	0
chrIX_24976_NoNAG	TTCACCGGAGATGTCGAATTCGG	1	0	1	1	2	0
chrIX_24980r_NoNAG	GGTACCGAATTCGACATCTCCGG	1	0	1	1	2	0
chrIX_250663r_NoNAG	GTAGCAAAATGTGACAGGTTTGG	0	0	1	1	2	0
chrIX_25942_NoNAG	AATAGAACTACTGATCGAAACGG	1	0	1	1	2	0
chrIX_26064r_NoNAG	ATTCCAAGCTGCTTTAGCTTTGG	1	0	1	1	2	0
chrIX_28057r_NoNAG	TATTACATTAAGTAAATGGATGG	0	0	1	1	2	0
chrIX_281199r_NoNAG	GCCGCTGCTGTTTTGGCTGCTGG	1	0	1	1	2	0
chrIX_29059r_NoNAG	TTCAAAAATTGACGAATCAAAGG	0	0	1	1	2	0
chrIX_307967r	TAAACAAAAATAATAAAGAAAGG	1	0	1	1	2	0
chrIX_329722r_NoNAG	TCCTAGATGAACCTACTTCAGGG	1	0	1	1	2	0
chrIX_35098_NoNAG	AGAAGAAAAAAGGCACTACACGG	0	0	1	1	2	0
chrIX_411956r_NoNAG	AAGAAGTAAATAAAGTAGCGTGG	0	0	1	1	2	0
chrIX_429221r_NoNAG	ACAGTTTATAAAGAAACCACCGG	0	0	1	1	2	0
chrIX_439309r_NoNAG	GTGCACGGTACTTGCCTCAGCGG	0	0	1	1	2	0
chrIX_439682_NoNAG	GTACGTAGAGAGATGGATTGTGG	0	0	1	1	2	0
chrIX_439687_NoNAG	TAGAGAGATGGATTGTGGTTCGG	0	0	1	1	2	0
chrIX_439692_NoNAG	AGATGGATTGTGGTTCGGAGTGG	0	0	1	1	2	0
chrIX_439711_NoNAG	GTGGTATGGTTGAATGGAACAGG	0	0	1	1	2	0
chrIX_439712_NoNAG	TGGTATGGTTGAATGGAACAGGG	0	0	1	1	2	0
chrIX_44274r	TGGCGGTGGTGGTGGTGGAACGG	0	0	1	1	2	0
chrIX_63062_NoNAG	TCTTTAACCTTTTTGGTGTCTGG	1	0	1	1	2	0
chrIX_75215r_NoNAG	TGATGAAGATGAGGCTTTTGAGG	1	0	1	1	2	0
chrIX_94868_NoNAG	TTTATATTTGAAATCACATATGG	0	0	1	1	2	0
chrI_10804r_NoNAG	AGAAACTCTTAGACCATGGGAGG	0	0	1	1	2	0
chrI_133413_NoNAG	GGAAAAGGGTGTGAAATCAGAGG	0	0	1	1	2	0
chrI_133741_NoNAG	AACAAGGAGGATGCCAAGCCAGG	0	0	1	1	2	0
chrI_139713	AATAGTCTCTTCAGCCTTCTTGG	1	0	1	1	2	0
chrI_142096r_NoNAG	GTAAAAAGATAAAGAGTAGAAGG	0	0	1	1	2	0
chrI_17142r_NoNAG	TCTCTAAACATAAATAATAAAGG	0	0	1	1	2	0
chrI_176664_NoNAG	GATAGTGTAGATACCGTCTACGG	1	0	1	1	2	0
chrI_187110r_NoNAG	GTACGAACCGAATATGTCCTTGG	2	0	1	1	2	0
chrI_187122_NoNAG	TCGGTTCGTACTTAAGTTATTGG	2	0	1	1	2	0
chrI_187425_NoNAG	ATTTATTTGATCATGGGCTATGG	0	0	1	1	2	0
chrI_188062_NoNAG	ACCAGGAATACTATAGTCATAGG	1	0	1	1	2	0
chrI_19026r_NoNAG	TAATAAGAGGTTTGCTGAAAAGG	0	0	1	1	2	0
chrI_198585	CACCAAAAAAGTTTATTTTCCGG	0	0	1	1	2	0
chrI_227967r_NoNAG	GATTCCGTCACAGTGTCCATTGG	0	0	1	1	2	0
chrI_230042_NoNAG	GATTGTGATGATGGAGAGGGAGG	0	0	1	1	2	0
chrI_230097_NoNAG	TTAGTGTTAGTGTTAGTATTAGG	0	0	1	1	2	0
chrI_230098_NoNAG	TAGTGTTAGTGTTAGTATTAGGG	0	0	1	1	2	0
chrI_27658_NoNAG	TTACCATATAAATCTTCTTGAGG	0	0	1	1	2	0
chrI_27661r	TGTCCTCAAGAAGATTTATATGG	0	0	1	1	2	0
chrI_49r_NoNAG	GTGTTAGGATGTGTGTGTGTGGG	0	0	1	1	2	0
chrVIII_11518	TCTATAACATAAATATGTAATGG	0	0	1	1	2	0
chrVIII_127123r_NoNAG	TCTTACCGGCGTAACGACCACGG	1	0	1	1	2	0
chrVIII_138002r_NoNAG	AGGTGCTGGTGCAGGTGGTATGG	1	0	1	1	2	0
chrVIII_188886_NoNAG	GGAGGAGGAAGACGCTGAAGAGG	1	0	1	1	2	0
chrVIII_200114r_NoNAG	TATTGAGGATGATTTCCAAATGG	1	0	1	1	2	0
chrVIII_219866r_NoNAG	CAAAATGAACGTGACACCGTTGG	0	0	1	1	2	0
chrVIII_228320r	AGCTGATAGATTATTAGACATGG	1	0	1	1	2	0
chrVIII_28095_NoNAG	ATCATATTCTTTTACCTCACCGG	1	0	1	1	2	0
chrVIII_282077r_NoNAG	AAATTATTTAGAATCAATTCTGG	1	0	1	1	2	0
chrVIII_287172_NoNAG	ACCCAAGAAGGTGATTTCCATGG	1	0	1	1	2	0
chrVIII_291270_NoNAG	AATAACAACGTAAGCAATTGGGG	1	0	1	1	2	0
chrVIII_295209r	GTCGTCGTAATTGTTTGTTATGG	1	0	1	1	2	0
chrVIII_295224	ACGACGACCAAAACGATCGACGG	1	0	1	1	2	0
chrVIII_33626r_NoNAG	TTCAGAGGCGGCTACAGAGGAGG	1	0	1	1	2	0
chrVIII_33629r_NoNAG	GGTTTCAGAGGCGGCTACAGAGG	1	0	1	1	2	0
chrVIII_33671r_NoNAG	AGAGGCAGAGGCGGTTTCAGAGG	1	0	1	1	2	0
chrVIII_344518r	TGAATGTGTAAAATTAGTGAAGG	1	0	1	1	2	0
chrVIII_382046_NoNAG	TACATCTCTTCAAGGTTAATTGG	0	0	1	1	2	0
chrVIII_382047_NoNAG	ACATCTCTTCAAGGTTAATTGGG	0	0	1	1	2	0
chrVIII_384998_NoNAG	AAGAAAGGGGATAGATTATCTGG	0	0	1	1	2	0
chrVIII_390666r_NoNAG	TTCTTTCTATTACTTGTAGAAGG	1	0	1	1	2	0
chrVIII_392178_NoNAG	TGATCTTTTCTTTTGTTTTCTGG	1	0	1	1	2	0
chrVIII_451442r_NoNAG	AGCTTCGTGGACACCGGTGGAGG	1	0	1	1	2	0
chrVIII_451623_NoNAG	TACCGCCAACAAGTCCAAGTTGG	0	0	1	1	2	0
chrVIII_459982r_NoNAG	TACTGCCATTGTTATTATCGTGG	1	0	1	1	2	0
chrVIII_463917	GTAAATCCACAAAATGGAATCGG	1	0	1	1	2	0
chrVIII_463975r_NoNAG	GATGAATGACAGCATATAAAAGG	1	0	1	1	2	0
chrVIII_466454r_NoNAG	CTGAATAAAACCGGATGTCTTGG	0	0	1	1	2	0
chrVIII_473427	AATTGAAAAAATATTTGAAGAGG	1	0	1	1	2	0
chrVIII_5285r_NoNAG	TGGATAATCGTGGGCGTTATGGG	0	0	1	1	2	0
chrVIII_5286r_NoNAG	GTGGATAATCGTGGGCGTTATGG	0	0	1	1	2	0
chrVIII_556526	TGATGGTGATATAGAGTGGTAGG	0	0	1	1	2	0
chrVIII_57483_NoNAG	AACGGTATTATCAATAACGATGG	0	0	1	1	2	0
chrVIII_8413r_NoNAG	CAGAGAATATGTCCAAACCAAGG	0	0	1	1	2	0
chrVII_1001029_NoNAG	GTCCCATCTGGTGCTTCTACCGG	1	0	1	1	2	0
chrVII_1001032r_NoNAG	ACACCGGTAGAAGCACCAGATGG	1	0	1	1	2	0
chrVII_1068898_NoNAG	TAGAGTCTTTGAAACTTGCTGGG	0	0	1	1	2	0
chrVII_1068917_NoNAG	TGGGTAAATTTGATAGAACGTGG	0	0	1	1	2	0
chrVII_1071290_NoNAG	CATTTTCCCGGCATTGGATTAGG	0	0	1	1	2	0
chrVII_1076838_NoNAG	GCCCACATATGGTACCAATGAGG	0	0	1	1	2	0
chrVII_1076839r_NoNAG	TCCTCATTGGTACCATATGTGGG	0	0	1	1	2	0
chrVII_1076840r_NoNAG	GTCCTCATTGGTACCATATGTGG	0	0	1	1	2	0
chrVII_1081883_NoNAG	AAACGATCATCCTCATATTCCGG	0	0	1	1	2	0
chrVII_11602r	AAGATAACAGAAGCAAAATTTGG	1	0	1	1	2	0
chrVII_121553_NoNAG	AATCTCTCCACTTAATGCTACGG	0	0	1	1	2	0
chrVII_136640r	ACAGGAAGGAAAAGCAGCAAAGG	0	0	1	1	2	0
chrVII_139537	TATTTGAAGAAAATTCAATGTGG	0	0	1	1	2	0
chrVII_175405r_NoNAG	AGAAAAAGCTTATAACAAATGGG	1	0	1	1	2	0
chrVII_175406r_NoNAG	AAGAAAAAGCTTATAACAAATGG	1	0	1	1	2	0
chrVII_239732_NoNAG	AGAGGAAAGTGATGAGGATATGG	1	0	1	1	2	0
chrVII_24616_NoNAG	ATGGGTGTTATCTTCGGTACTGG	1	0	1	1	2	0
chrVII_24973r_NoNAG	GGATCTTCCTCGATTCTGGCTGG	1	0	1	1	2	0
chrVII_25313r	AATAACAGCGGCACCAGCACCGG	1	0	1	1	2	0
chrVII_260906r	TAGCAACTTTTCTTCATTTTTGG	1	0	1	1	2	0
chrVII_321746r_NoNAG	ATGACAACTTTTTAAGTTTCTGG	1	0	1	1	2	0
chrVII_342804r_NoNAG	CATAAAATATTGGTTTTATCAGG	1	0	1	1	2	0
chrVII_361772r	GAAGAGTAAGAAACACAAAAAGG	1	0	1	1	2	0
chrVII_385980r	ACGGGGTAAAGTCTTTGCTGGGG	1	0	1	1	2	0
chrVII_387828r	TCTGTAAGCTCTTTTTGTTTCGG	1	0	1	1	2	0
chrVII_402603	AGAAAATACCAACGCCAAGTCGG	0	0	1	1	2	0
chrVII_440299_NoNAG	AAAGGAAAGAAGAGAGAAGAAGG	1	0	1	1	2	0
chrVII_482053_NoNAG	TCCAATTGCAAAATATCACCTGG	1	0	1	1	2	0
chrVII_508198r_NoNAG	ATTGATGACTTAATTGATAATGG	0	0	1	1	2	0
chrVII_519339_NoNAG	TTCTCAAGTCTCAGACACTCCGG	1	0	1	1	2	0
chrVII_534389_NoNAG	TAGACTTCTTACCACCAGCAAGG	1	0	1	1	2	0
chrVII_534390	AGACTTCTTACCACCAGCAAGGG	1	0	1	1	2	0
chrVII_541910r_NoNAG	GAAAAAGAACACTCCGATACGGG	1	0	1	1	2	0
chrVII_545822r_NoNAG	ACAATAAGAAAATTTATCAGTGG	0	0	1	1	2	0
chrVII_546205r	AAGATGAGGCCAAGATTGTTTGG	1	0	1	1	2	0
chrVII_551240_NoNAG	GAAATCGTTCAAATGTTCGGTGG	1	0	1	1	2	0
chrVII_552056_NoNAG	AAAGGTAGAGATTTAGGTTTTGG	1	0	1	1	2	0
chrVII_552092_NoNAG	TTCACTACTAAGATCGGTGCTGG	1	0	1	1	2	0
chrVII_552097_NoNAG	TACTAAGATCGGTGCTGGTATGG	1	0	1	1	2	0
chrVII_59694_NoNAG	TTTCAAAGTTTTACAAAACTTGG	1	0	1	1	2	0
chrVII_60088_NoNAG	AATGAGTTGAGCGTCCTCTCTGG	0	0	1	1	2	0
chrVII_605620r	AAATCTTGAGTAAAAAGAAAAGG	1	0	1	1	2	0
chrVII_606240_NoNAG	ACAACGACAGCAACAAATAAAGG	1	0	1	1	2	0
chrVII_646032r_NoNAG	CAGCTTGATATCGTCTGTTAAGG	0	0	1	1	2	0
chrVII_651611	CATGGTGGAGATTTCTTGGACGG	1	0	1	1	2	0
chrVII_651654r_NoNAG	AAGAGAGTCATCTTATTCATAGG	1	0	1	1	2	0
chrVII_652884_NoNAG	AGGGACAAGTTGAAGTCGCCTGG	1	0	1	1	2	0
chrVII_701129_NoNAG	TTAATAGAAGCTAAGATGCAAGG	1	0	1	1	2	0
chrVII_714882_NoNAG	GATTGGATGGATGTGAATGGTGG	1	0	1	1	2	0
chrVII_716440	GGAGAAGATGATGACCATGATGG	1	0	1	1	2	0
chrVII_722236	GGTAAAAAAGAAATTCAAAAGGG	1	0	1	1	2	0
chrVII_740590_NoNAG	TAGAAAAGGCCGTTAGAAAGAGG	1	0	1	1	2	0
chrVII_76465_NoNAG	AGAAGAAAATATATGACTGGTGG	1	0	1	1	2	0
chrVII_8201r_NoNAG	TTTTGCTATAGTGAGCGATAGGG	0	0	1	1	2	0
chrVII_8202r_NoNAG	ATTTTGCTATAGTGAGCGATAGG	0	0	1	1	2	0
chrVII_852435r_NoNAG	AGAAGCCGAAAGAATCGCTAAGG	1	0	1	1	2	0
chrVII_8818_NoNAG	GAACTCACGGCAACATTCACTGG	0	0	1	1	2	0
chrVII_8819_NoNAG	AACTCACGGCAACATTCACTGGG	0	0	1	1	2	0
chrVII_883605r_NoNAG	GACAAGCACATCATTGTCGATGG	1	0	1	1	2	0
chrVII_897167	ACACACACATATATACATATGGG	1	0	1	1	2	0
chrVII_9201_NoNAG	TCGTATTCCTTATTTTTGAATGG	1	0	1	1	2	0
chrVII_937640_NoNAG	AGAGGTGGAATAAATGAATTGGG	1	0	1	1	2	0
chrVII_955372r_NoNAG	AGAACAATTGGAAAAGGTAGTGG	0	0	1	1	2	0
chrVII_969376_NoNAG	AGAGGAGGAAAGAGTAGAAGAGG	1	0	1	1	2	0
chrVI_126017	ATCAAAGAACAAATCAAAAGAGG	1	0	1	1	2	0
chrVI_130406_NoNAG	TTGATTGGTGATTCTGGTGTTGG	1	0	1	1	2	0
chrVI_134102r_NoNAG	GAAACCAAAACTGGACCAAGTGG	0	0	1	1	2	0
chrVI_14498r_NoNAG	AATGTTTTTCCATTGGTTGGAGG	0	0	1	1	2	0
chrVI_145327r_NoNAG	TGAAGAAGAAGAATTTAGCGTGG	1	0	1	1	2	0
chrVI_15379_NoNAG	AGACGTCCTAACTCTGTAGATGG	0	0	1	1	2	0
chrVI_15391_NoNAG	TCTGTAGATGGTTCAGGAGCAGG	0	0	1	1	2	0
chrVI_175583r	CCGGATGGCATTTTGCCCAATGG	0	0	1	1	2	0
chrVI_191757_NoNAG	AACATACTAGAAGTTGTTTTCGG	0	0	1	1	2	0
chrVI_33549r_NoNAG	GGTATGAATGTAAAAGTTCCAGG	1	0	1	1	2	0
chrVI_33927r_NoNAG	AGATGTCAAGATGAAACTAATGG	1	0	1	1	2	0
chrVI_56115_NoNAG	CCAAAAAAAATAGTACTATCAGG	1	0	1	1	2	0
chrVI_92567r	TCCACTATATCGTTGATAGTAGG	1	0	1	1	2	0
chrV_105846r_NoNAG	TTTAACGACGGTTCCATTAAGGG	0	0	1	1	2	0
chrV_105847r_NoNAG	GTTTAACGACGGTTCCATTAAGG	0	0	1	1	2	0
chrV_170694r_NoNAG	TAAAGCAGGAGGAGAGGAAAAGG	0	0	1	1	2	0
chrV_181107r_NoNAG	TGAAGTTTCCGCAATATTTGTGG	1	0	1	1	2	0
chrV_190275_NoNAG	ATATCTGCACCAGTAAAACCTGG	0	0	1	1	2	0
chrV_190625	TTCATCTATAAAGATAATCGAGG	1	0	1	1	2	0
chrV_229141	TTCTTGAAAATTGTGTAGATGGG	1	0	1	1	2	0
chrV_246176r_NoNAG	TTTGAAAAGAGTCAAAAAATTGG	0	0	1	1	2	0
chrV_249732_NoNAG	GAATTATTCACCAGTTTCTCAGG	1	0	1	1	2	0
chrV_267097_NoNAG	TTTGTCATAATATGCCTTCCAGG	1	0	1	1	2	0
chrV_267180_NoNAG	GGAACGCTAGACCAGCAACTAGG	0	0	1	1	2	0
chrV_267181_NoNAG	GAACGCTAGACCAGCAACTAGGG	0	0	1	1	2	0
chrV_267271r_NoNAG	TTTTCGGTTTTGCCGCAGGATGG	0	0	1	1	2	0
chrV_267417r_NoNAG	TGCATACGAGAAATGGTCATGGG	1	0	1	1	2	0
chrV_267418r	ATGCATACGAGAAATGGTCATGG	1	0	1	1	2	0
chrV_275251r_NoNAG	ACCAAAAAAACGGCAAAATTTGG	1	0	1	1	2	0
chrV_276907r	AAACACTTTGGCCGAAATTTAGG	1	0	1	1	2	0
chrV_276919r	AAATGATAACTAAAACACTTTGG	1	0	1	1	2	0
chrV_277230_NoNAG	TCGTTCATGCATACGAAAAATGG	1	0	1	1	2	0
chrV_277236_NoNAG	ATGCATACGAAAAATGGTCGTGG	1	0	1	1	2	0
chrV_277237_NoNAG	TGCATACGAAAAATGGTCGTGGG	1	0	1	1	2	0
chrV_304876_NoNAG	AAGAAAGTCACTTTGGAGCTGGG	1	0	1	1	2	0
chrV_305262	AGATATGAGAATTGTTAAGGAGG	1	0	1	1	2	0
chrV_319294	CAAAAAAAAGAAGAATGACAAGG	1	0	1	1	2	0
chrV_323581r_NoNAG	TGCAATTTTGTTGGCTTTCACGG	1	0	1	1	2	0
chrV_33168r_NoNAG	ATTGGTATGATTGCCCTTGGTGG	1	0	1	1	2	0
chrV_358643r_NoNAG	CTCCATGCTTCACAAATTCAAGG	1	0	1	1	2	0
chrV_365231_NoNAG	TTTGAGGTTAAGGCTACTGCTGG	1	0	1	1	2	0
chrV_370899r_NoNAG	TCTTACCTAATTACTAGTAACGG	0	0	1	1	2	0
chrV_378679	AAAATAAAAATAATGAAGGAAGG	1	0	1	1	2	0
chrV_392725r_NoNAG	AGAAATAGAAAAAATCAAAGAGG	1	0	1	1	2	0
chrV_411853_NoNAG	TGTTTTCCATAGAAGATTTTTGG	1	0	1	1	2	0
chrV_41254r_NoNAG	CACCTCCTTGTCCACCTCTGAGG	0	0	1	1	2	0
chrV_433518_NoNAG	AAAATCTTCTGTATGCATGGTGG	1	0	1	1	2	0
chrV_449846_NoNAG	TAAAAGATTTACTAAATAGTAGG	0	0	1	1	2	0
chrV_488514_NoNAG	AAAATTCTAATTATCGGTTAAGG	0	0	1	1	2	0
chrV_506579_NoNAG	TGGTATACTGGCAGATGAGATGG	1	0	1	1	2	0
chrV_507774r_NoNAG	ATTGCTTGTAAATCGGCTTGCGG	1	0	1	1	2	0
chrV_507781r_NoNAG	TCTAGCCATTGCTTGTAAATCGG	1	0	1	1	2	0
chrV_548937_NoNAG	GGGAAATGGGTGGTGGTGAAGGG	0	0	1	1	2	0
chrV_549629r	ATTATAATATTCCTTTCTTTTGG	0	0	1	1	2	0
chrV_561565r	ATTCCTTTGGAAATAAAAGAAGG	0	0	1	1	2	0
chrV_565726_NoNAG	TTTTTAAGCACACTTAGAACTGG	0	0	1	1	2	0
chrV_568903r_NoNAG	ACTTTTGTGCATAGAAACTAGGG	0	0	1	1	2	0
chrV_568904r_NoNAG	TACTTTTGTGCATAGAAACTAGG	0	0	1	1	2	0
chrV_95365r_NoNAG	ACCCAAATGGGTGTCACCATTGG	1	0	1	1	2	0
chrV_96126_NoNAG	ACTTTTGATATCGATGCGAACGG	1	0	1	1	2	0
chrV_99549r	GAAGCAGTCATTAAATTTAGTGG	1	0	1	1	2	0
chrXIII_111227	CCAGACTTCATGATCCAAGGTGG	1	0	1	1	2	0
chrXIII_111227r_NoNAG	CCACCTTGGATCATGAAGTCTGG	1	0	1	1	2	0
chrXIII_22940r_NoNAG	CTCGGTGGTGGAACTGGTTCCGG	1	0	1	1	2	0
chrXIII_24553	GATTATATCGACAGTGAAGACGG	0	0	1	1	2	0
chrXIII_24874	AATTGCCATGTCTTCATCACTGG	0	0	1	1	2	0
chrXIII_60524	TTTATTATTTTGTTTTGTTCTGG	1	0	1	1	2	0
chrXIII_62438	TGAAAAAAAAAAGTACACAATGG	0	0	1	1	2	0
chrXIII_65011r_NoNAG	TTTGGGTAATTTATATAGCAAGG	1	0	1	1	2	0
chrXIII_71107r	TCCTGCTGTTGCTGTTGGATTGG	1	0	1	1	2	0
chrXIII_97976r	AGAAAGAGATTACATCGAAGTGG	1	0	1	1	2	0
chrXIII_98504r_NoNAG	GAACGAATTTCAAACCAATTTGG	1	0	1	1	2	0
chrXIII_98833r_NoNAG	GGTGGTACTGGTTCCGGTCTAGG	1	0	1	1	2	0
chrXII_1002631r_NoNAG	TCTTGGAGTCCATCAACTCCTGG	1	0	1	1	2	0
chrXII_1004845r_NoNAG	ATTTTATGGATGTTTTCACCTGG	0	0	1	1	2	0
chrXII_1004849	GTGAAAACATCCATAAAATCAGG	0	0	1	1	2	0
chrXII_1018187r	GAAGGTTCTGGTGAAGAAAAGGG	1	0	1	1	2	0
chrXII_1026191r_NoNAG	TAGTACAGTCTTCTGCCAGCTGG	0	0	1	1	2	0
chrXII_1030978r_NoNAG	TTGATTATTCTTAAAGTAGATGG	1	0	1	1	2	0
chrXII_1035409r_NoNAG	CTTCATCAAAGTTATACAGTTGG	1	0	1	1	2	0
chrXII_1061886r_NoNAG	GGAAATACCCTTGATAATCAGGG	0	0	1	1	2	0
chrXII_1061887r_NoNAG	TGGAAATACCCTTGATAATCAGG	0	0	1	1	2	0
chrXII_1062483_NoNAG	AGACAATAGACTTCTGTACGAGG	1	0	1	1	2	0
chrXII_1062484_NoNAG	GACAATAGACTTCTGTACGAGGG	1	0	1	1	2	0
chrXII_1062565_NoNAG	AAGGGTTTTTCAAGGTACCCCGG	0	0	1	1	2	0
chrXII_1064698_NoNAG	TGGTGATGGTATAGAGTGATAGG	0	0	1	1	2	0
chrXII_1064900_NoNAG	GTAGAGAGGTGGATGGTAGTTGG	0	0	1	1	2	0
chrXII_1064906_NoNAG	AGGTGGATGGTAGTTGGGAGTGG	0	0	1	1	2	0
chrXII_137352r	TATTCTGCAATTCGAGAAAATGG	1	0	1	1	2	0
chrXII_151078r	ATTAAATCAAAATGTAAAAATGG	1	0	1	1	2	0
chrXII_166454r_NoNAG	GGGAGGTGGTGGTAACAATATGG	0	0	1	1	2	0
chrXII_18220_NoNAG	ACGGGTCTTTTCATTGGTTTAGG	1	0	1	1	2	0
chrXII_199542_NoNAG	AGTGGTGGAATAAACGAATTGGG	1	0	1	1	2	0
chrXII_212039_NoNAG	AAAAATGAACTAATATATAAAGG	1	0	1	1	2	0
chrXII_232519_NoNAG	CAACTTGTCCCATTCACCGGTGG	1	0	1	1	2	0
chrXII_283706_NoNAG	TTTTTAAAGTTCAGCATGTTGGG	0	0	1	1	2	0
chrXII_289214	AATTAACCAAGACATCAAGAAGG	1	0	1	1	2	0
chrXII_290502r_NoNAG	ACCTTCTCAAAAAGTCTGTTTGG	0	0	1	1	2	0
chrXII_290524	TTTGGTATGAAACATAAGGATGG	1	0	1	1	2	0
chrXII_290593_NoNAG	TTCAATATTGGCTGTGCCTTTGG	1	0	1	1	2	0
chrXII_290881_NoNAG	TTGGGCTACTGTACTAATTACGG	1	0	1	1	2	0
chrXII_291539_NoNAG	TTTTCTGTTATGCCACAACCTGG	0	0	1	1	2	0
chrXII_291540_NoNAG	TTTCTGTTATGCCACAACCTGGG	0	0	1	1	2	0
chrXII_333370_NoNAG	GAAATTAAGATCATTGATTTTGG	1	0	1	1	2	0
chrXII_369993_NoNAG	TGACCAAAGTGGTAGATTCTTGG	1	0	1	1	2	0
chrXII_374691_NoNAG	AAAATTTTCTATTCCATTTTTGG	1	0	1	1	2	0
chrXII_380522	TACTGTCAAAAAATTGGTTACGG	1	0	1	1	2	0
chrXII_394053_NoNAG	GCTACTATTTCTGCATGTTGTGG	0	0	1	1	2	0
chrXII_411668_NoNAG	ATCAGAAACGCCACCTTCCCAGG	1	0	1	1	2	0
chrXII_411685r_NoNAG	CAAATTTCATTTGAACACCTGGG	1	0	1	1	2	0
chrXII_412089r_NoNAG	CTTCAAACCCCATCTAATCATGG	1	0	1	1	2	0
chrXII_43772_NoNAG	CCTTCTCACCGATTTCTGTTAGG	1	0	1	1	2	0
chrXII_43779	ACCGATTTCTGTTAGGTCACCGG	1	0	1	1	2	0
chrXII_446255r_NoNAG	TTCTCATTTAATTGCTCCTTTGG	1	0	1	1	2	0
chrXII_505425_NoNAG	GATATTGTTGCACAAGGATTTGG	1	0	1	1	2	0
chrXII_534509r_NoNAG	AGGGACTAAAAGTCAACAGAAGG	0	0	1	1	2	0
chrXII_572796r_NoNAG	GACGGGAAGCACGTTGTGTTTGG	1	0	1	1	2	0
chrXII_589888_NoNAG	AAAAAAATACTATGTTTATTTGG	1	0	1	1	2	0
chrXII_599890r	GAGGAATCCACAAAAGGAAATGG	1	0	1	1	2	0
chrXII_601679	TGATTTTGTTGTTGAAGTTGTGG	1	0	1	1	2	0
chrXII_601915_NoNAG	ACTGCTGTTGGTACTGTTACTGG	1	0	1	1	2	0
chrXII_607116r_NoNAG	AAGAAACAAACTGGTAATTATGG	0	0	1	1	2	0
chrXII_608657r_NoNAG	CATTTTGACTCCTGATTTTCCGG	0	0	1	1	2	0
chrXII_612580_NoNAG	TTAAGTTACCCAGAAACCATTGG	1	0	1	1	2	0
chrXII_612748_NoNAG	TTGATGAGTATTGTCAACTACGG	1	0	1	1	2	0
chrXII_612940r	AAAATGTAGTTCATGTGGTAGGG	1	0	1	1	2	0
chrXII_612941r_NoNAG	TAAAATGTAGTTCATGTGGTAGG	1	0	1	1	2	0
chrXII_613173_NoNAG	TTCCTCCAATTGGGCTATCTGGG	1	0	1	1	2	0
chrXII_613175r_NoNAG	GGCCCAGATAGCCCAATTGGAGG	1	0	1	1	2	0
chrXII_613177_NoNAG	TCCAATTGGGCTATCTGGGCCGG	1	0	1	1	2	0
chrXII_613648_NoNAG	ACTAATGCCTTTATTCTCAAGGG	1	0	1	1	2	0
chrXII_613986r_NoNAG	CTTCGCCTAATGTGTAAGCGCGG	1	0	1	1	2	0
chrXII_613987_NoNAG	CGCGCTTACACATTAGGCGAAGG	1	0	1	1	2	0
chrXII_646309	ATTTTTCTTCCCTTTCAATTTGG	1	0	1	1	2	0
chrXII_657017	TTGTCTGTTGTGTTTCAGAATGG	0	0	1	1	2	0
chrXII_657018_NoNAG	TGTCTGTTGTGTTTCAGAATGGG	0	0	1	1	2	0
chrXII_671432r_NoNAG	TCTTCTTCACCTTCATTCTCTGG	1	0	1	1	2	0
chrXII_682135_NoNAG	AAAATCATGATTTGTGGAAAAGG	1	0	1	1	2	0
chrXII_71078r_NoNAG	GATCCTGCTATGTTAAGACCGGG	1	0	1	1	2	0
chrXII_754300_NoNAG	TTCCAAATCCAACAAAATACTGG	0	0	1	1	2	0
chrXII_754374r_NoNAG	TGTTTTACTATTGGAGATACTGG	0	0	1	1	2	0
chrXII_771728r_NoNAG	AAGGGAAAAAGAGTAGAAGCTGG	1	0	1	1	2	0
chrXII_789247_NoNAG	AGATACCAGTGAACCTGTGGAGG	1	0	1	1	2	0
chrXII_793687r_NoNAG	AGGCATTTATATGTTTGGGTGGG	0	0	1	1	2	0
chrXII_795841r_NoNAG	GCCGCTGCCGCTCTTGCTGGTGG	1	0	1	1	2	0
chrXII_801726r_NoNAG	GATGAATTTGATGCTATTGGTGG	1	0	1	1	2	0
chrXII_811455r_NoNAG	GCCCACTTGTAAGCAGCCAAAGG	0	0	1	1	2	0
chrXII_813732	AAAGGTAGAGATTTGGGTTTCGG	1	0	1	1	2	0
chrXII_814005_NoNAG	ACAGATGTTTTGGTTCCAATTGG	0	0	1	1	2	0
chrXII_814955r	TGACAATGAAAAAGGCAATGTGG	1	0	1	1	2	0
chrXII_819823r	AACACGACGTTGGGAGGATGGGG	0	0	1	1	2	0
chrXII_819824r_NoNAG	AAACACGACGTTGGGAGGATGGG	0	0	1	1	2	0
chrXII_820115_NoNAG	CCAAAGAAAGGGCGGTAAGTTGG	1	0	1	1	2	0
chrXII_820115r_NoNAG	CCAACTTACCGCCCTTTCTTTGG	1	0	1	1	2	0
chrXII_851588_NoNAG	ATTATTCACAGAGATATCAAGGG	1	0	1	1	2	0
chrXII_860320_NoNAG	ACTAATGGTGACACGCATTTAGG	1	0	1	1	2	0
chrXII_864337r_NoNAG	AAAGATGAAGTTGAACTTGATGG	1	0	1	1	2	0
chrXII_86632r_NoNAG	GAGCCCTTTGAGCGTGGGGCAGG	0	0	1	1	2	0
chrXII_867416	TTCTTCTTCATGTTTCTTGAAGG	1	0	1	1	2	0
chrXII_921050r_NoNAG	ACCTGTTGACCCAGTGAAATTGG	0	0	1	1	2	0
chrXII_94810r_NoNAG	GGAGATAAAGTGGTGGTAGCTGG	1	0	1	1	2	0
chrXII_95074_NoNAG	TCCAGCGCTCTATCTGCAGACGG	2	0	1	1	2	0
chrXII_95075r_NoNAG	ACCGTCTGCAGATAGAGCGCTGG	2	0	1	1	2	0
chrXII_95567	TAATCAACTTCTTCGACAGTTGG	1	0	1	1	2	0
chrXII_993210	TTCTCATTCTTCTCTAGTGTAGG	1	0	1	1	2	0
chrXI_103474r_NoNAG	TGTGACATCAAACCAAGAGTTGG	0	0	1	1	2	0
chrXI_134905r_NoNAG	ATAATAAATCAGTGGATTGGTGG	1	0	1	1	2	0
chrXI_136548_NoNAG	GAAAAAAAAATACTTGCTGATGG	0	0	1	1	2	0
chrXI_141363	TTTCCTTCTCAAATGAGAAAGGG	1	0	1	1	2	0
chrXI_15052r_NoNAG	TCATCTTTCTTCACAGAGAATGG	1	0	1	1	2	0
chrXI_15242_NoNAG	AGTTTACCTGGGTTCTCAAGAGG	1	0	1	1	2	0
chrXI_154014r_NoNAG	TACAACAGGACCAGCAGCAGCGG	1	0	1	1	2	0
chrXI_163071r_NoNAG	ATACTGGAAGTGTCTCCTCGAGG	1	0	1	1	2	0
chrXI_207667_NoNAG	TTCAAAAGCAATTTGGTGGCTGG	1	0	1	1	2	0
chrXI_219731	AAAAAGCATGGAAAAACGAATGG	0	0	1	1	2	0
chrXI_225r_NoNAG	TATGAGTAATGGGAGGGTAACGG	0	0	1	1	2	0
chrXI_2351r_NoNAG	GTGTGAAAGATGAGATATAGAGG	0	0	1	1	2	0
chrXI_247676r	AATTAAGAAAAAAAGAATGGAGG	0	0	1	1	2	0
chrXI_258972r	AAATGCAAGAAAGAGGAAAAAGG	1	0	1	1	2	0
chrXI_260951r	CACAAATTATCAAAATTAAAAGG	0	0	1	1	2	0
chrXI_268855	TCATCATTATTAATTATATCAGG	1	0	1	1	2	0
chrXI_271309_NoNAG	AAAATCTGGATGCATTGAAAAGG	0	0	1	1	2	0
chrXI_360717r_NoNAG	AATTTCTTGCTCTTCTTCATTGG	1	0	1	1	2	0
chrXI_366523r_NoNAG	TGTGGCTGCGATTGTTGCTGAGG	1	0	1	1	2	0
chrXI_371794_NoNAG	GGAAAGTCCTACAGCAAAAGAGG	0	0	1	1	2	0
chrXI_501237r_NoNAG	GTTTTCATTATGCATTCTTTTGG	0	0	1	1	2	0
chrXI_505r_NoNAG	CGTACTGATTTAGTGAGACTGGG	0	0	1	1	2	0
chrXI_511074_NoNAG	AAGAAAGTTGTTCATAATTATGG	0	0	1	1	2	0
chrXI_520314r	AGCGTTGTTAACGTAGTATTGGG	1	0	1	1	2	0
chrXI_520315r_NoNAG	CAGCGTTGTTAACGTAGTATTGG	1	0	1	1	2	0
chrXI_532646r_NoNAG	TTCATGGTTGGAAGGGGTTTTGG	1	0	1	1	2	0
[truncated: 509,435+ more rows]
