# Supplementary material for: Rational engineering of industrial S. cerevisiae: towards xylitol production from sugarcane straw
Source: J Genet Eng Biotechnol. 2022 May 25;20:80. doi: 10.1186/s43141-022-00359-8 (PMC9133290; doi:10.1186/s43141-022-00359-8)
Supplement: Supplementary file 3 — Additional file 3: Supplementary Table S3. sgRNA prospect in SA-1. [file 43141_2022_359_MOESM3_ESM.xlsx]

## Sheet: Planilha1
	MISMATCHES COUNT
ID	0 mismatch	1 mismatch	2 mismatches	3 mismatches	TOTAL	NA
chrIII_100005_NoNAG	1	0	0	0	0	0
chrIII_100014r_NoNAG	1	0	0	0	0	0
chrIII_100015_NoNAG	1	0	0	0	0	0
chrIII_100015r_NoNAG	1	0	0	0	0	0
chrIII_100039	1	0	0	0	0	0
chrIII_100040_NoNAG	1	0	0	0	0	0
chrIII_100050r_NoNAG	1	0	0	0	0	0
chrIII_100060_NoNAG	1	0	0	0	0	0
chrIII_100069	1	0	0	0	0	0
chrIII_100090_NoNAG	1	0	0	0	0	0
chrIII_100102_NoNAG	1	0	0	0	0	0
chrIII_100105_NoNAG	1	0	0	0	0	0
chrIII_100119r	1	0	0	0	0	0
chrIII_100175r_NoNAG	1	0	0	0	0	0
chrIII_100177_NoNAG	1	0	0	0	0	0
chrIII_100180r_NoNAG	1	0	0	0	0	0
chrIII_100181r_NoNAG	1	0	0	0	0	0
chrIII_100193r_NoNAG	0	1	0	0	1	0
chrIII_100195_NoNAG	0	1	0	0	1	0
chrIII_100196_NoNAG	0	1	0	0	1	0
chrIII_100246	1	0	0	0	0	0
chrIII_100258	1	0	0	0	0	0
chrIII_100271_NoNAG	1	0	0	0	0	0
chrIII_100286_NoNAG	0	1	0	0	1	0
chrIII_100290r_NoNAG	0	1	0	0	1	0
chrIII_100319r_NoNAG	1	0	0	0	0	0
chrIII_100323r_NoNAG	1	0	0	0	0	0
chrIII_100334r_NoNAG	1	0	0	0	0	0
chrIII_100350r	1	0	0	0	0	0
chrIII_100351r_NoNAG	1	0	0	0	0	0
chrIII_100373_NoNAG	1	0	0	0	0	0
chrIII_100377_NoNAG	1	0	0	0	0	0
chrIII_100379r_NoNAG	1	0	0	0	0	0
chrIII_100436r	1	0	0	0	0	0
chrIII_100470_NoNAG	1	0	0	0	0	0
chrIII_100477	1	0	0	0	0	0
chrIII_100481r_NoNAG	1	0	0	0	0	0
chrIII_100511r_NoNAG	1	0	0	0	0	0
chrIII_100515r	1	0	0	0	0	0
chrIII_100516r_NoNAG	1	0	0	0	0	0
chrIII_100529r	1	0	0	0	0	0
chrIII_100537_NoNAG	1	0	0	0	0	0
chrIII_100550r_NoNAG	1	0	0	0	0	0
chrIII_100558	1	0	0	0	0	0
chrIII_100561_NoNAG	1	0	0	0	0	0
chrIII_100562r_NoNAG	1	0	0	0	0	0
chrIII_100563r	0	1	0	0	1	0
chrIII_100577r_NoNAG	0	1	0	0	1	0
chrIII_100592r_NoNAG	1	0	0	0	0	0
chrIII_100601r_NoNAG	1	0	0	0	0	0
chrIII_100640_NoNAG	0	0	1	0	1	0
chrIII_100679r_NoNAG	1	0	0	0	0	0
chrIII_100683r_NoNAG	1	0	0	0	0	0
chrIII_100709	1	0	0	0	0	0
chrIII_100737r_NoNAG	1	0	0	0	0	0
chrIII_100740r_NoNAG	1	0	0	0	0	0
chrIII_100778_NoNAG	1	0	0	0	0	0
chrIII_100791r_NoNAG	1	0	0	0	0	0
chrIII_100811_NoNAG	1	0	0	0	0	0
chrIII_100826r_NoNAG	1	0	0	0	0	0
chrIII_100835r	1	0	0	0	0	0
chrIII_100853r_NoNAG	1	0	0	0	0	0
chrIII_100861_NoNAG	1	0	0	0	0	0
chrIII_100862_NoNAG	1	0	0	0	0	0
chrIII_100863_NoNAG	1	0	0	0	0	0
chrIII_100888r_NoNAG	0	1	0	0	1	0
chrIII_100899_NoNAG	0	1	0	0	1	0
chrIII_100913r_NoNAG	0	1	0	0	1	0
chrIII_100914r_NoNAG	0	1	0	0	1	0
chrIII_100928r	1	0	0	0	0	0
chrIII_100938_NoNAG	1	0	0	0	0	0
chrIII_100979r_NoNAG	1	0	0	0	0	0
chrIII_100997r	1	0	0	0	0	0
chrIII_101015	1	0	0	0	0	0
chrIII_101020_NoNAG	1	0	0	0	0	0
chrIII_101030	1	0	0	0	0	0
chrIII_101121	1	0	0	3	3	0
chrIII_101141_NoNAG	0	0	1	0	1	0
chrIII_101144_NoNAG	0	0	1	0	1	0
chrIII_101167r_NoNAG	1	0	0	0	0	0
chrIII_101168r_NoNAG	1	0	0	0	0	0
chrIII_101233	1	0	0	1	1	0
chrIII_101251	1	0	0	1	1	0
chrIII_101252_NoNAG	1	0	0	1	1	0
chrIII_101280r_NoNAG	0	1	0	0	1	0
chrIII_101283r_NoNAG	0	1	0	0	1	0
chrIII_101284r_NoNAG	0	1	0	0	1	0
chrIII_101311_NoNAG	1	0	0	0	0	0
chrIII_101314r_NoNAG	1	0	0	0	0	0
chrIII_101320r_NoNAG	1	0	0	0	0	0
chrIII_101324_NoNAG	1	0	0	0	0	0
chrIII_101334	1	0	0	0	0	0
chrIII_101335_NoNAG	1	0	0	0	0	0
chrIII_101344_NoNAG	1	0	0	0	0	0
chrIII_101345_NoNAG	1	0	0	0	0	0
chrIII_101346_NoNAG	1	0	0	0	0	0
chrIII_101347_NoNAG	1	0	0	0	0	0
chrIII_101360r_NoNAG	1	0	0	0	0	0
chrIII_101361_NoNAG	1	0	0	0	0	0
chrIII_101375r_NoNAG	1	0	0	0	0	0
chrIII_101384r_NoNAG	0	1	0	0	1	0
chrIII_101397r_NoNAG	0	1	0	0	1	0
chrIII_101415r_NoNAG	1	0	0	1	1	0
chrIII_101442r	1	0	0	0	0	0
chrIII_101446_NoNAG	1	0	0	0	0	0
chrIII_101478r_NoNAG	1	0	0	0	0	0
chrIII_101483r_NoNAG	1	0	0	0	0	0
chrIII_101486r_NoNAG	1	0	0	0	0	0
chrIII_101508r_NoNAG	0	1	0	0	1	0
chrIII_101509_NoNAG	0	1	0	0	1	0
chrIII_101514_NoNAG	0	1	0	0	1	0
chrIII_101529_NoNAG	1	0	0	0	0	0
chrIII_101540r_NoNAG	1	0	0	0	0	0
chrIII_101542_NoNAG	1	0	0	0	0	0
chrIII_101611_NoNAG	1	0	0	0	0	0
chrIII_101687_NoNAG	1	0	0	0	0	0
chrIII_101695	1	0	0	0	0	0
chrIII_101700r_NoNAG	1	0	0	0	0	0
chrIII_101710_NoNAG	1	0	0	0	0	0
chrIII_101737_NoNAG	1	0	0	0	0	0
chrIII_101752r	1	0	0	0	0	0
chrIII_101753r_NoNAG	1	0	0	0	0	0
chrIII_101824_NoNAG	1	0	0	0	0	0
chrIII_10188_NoNAG	1	0	0	0	0	0
chrIII_101899	1	0	0	0	0	0
chrIII_101905_NoNAG	1	0	0	0	0	0
chrIII_101919_NoNAG	1	0	0	0	0	0
chrIII_10191r_NoNAG	1	0	0	0	0	0
chrIII_101920_NoNAG	1	0	0	0	0	0
chrIII_101931_NoNAG	1	0	0	0	0	0
chrIII_101944	1	0	0	0	0	0
chrIII_102005r_NoNAG	1	0	0	0	0	0
chrIII_102009r_NoNAG	1	0	0	0	0	0
chrIII_102015r	1	0	0	0	0	0
chrIII_102033_NoNAG	1	0	0	0	0	0
chrIII_102038	1	0	0	0	0	0
chrIII_102042_NoNAG	1	0	0	0	0	0
chrIII_102050_NoNAG	1	0	0	0	0	0
chrIII_102112r_NoNAG	1	0	0	1	1	0
chrIII_102115r_NoNAG	1	0	0	1	1	0
chrIII_102175_NoNAG	1	0	1	0	1	0
chrIII_102190r_NoNAG	1	0	0	0	0	0
chrIII_102193_NoNAG	1	0	0	0	0	0
chrIII_102202r_NoNAG	1	0	0	0	0	0
chrIII_102209r_NoNAG	1	0	0	0	0	0
chrIII_102224r_NoNAG	1	0	0	0	0	0
chrIII_102226_NoNAG	1	0	0	0	0	0
chrIII_102241r_NoNAG	1	0	0	0	0	0
chrIII_102249r	1	0	0	0	0	0
chrIII_102250r_NoNAG	1	0	0	0	0	0
chrIII_102268_NoNAG	1	0	0	1	1	0
chrIII_102310_NoNAG	1	0	0	0	0	0
chrIII_102323r_NoNAG	1	0	0	0	0	0
chrIII_102325r	1	0	0	0	0	0
chrIII_102328r_NoNAG	1	0	0	0	0	0
chrIII_102340r	1	0	0	0	0	0
chrIII_102353_NoNAG	1	0	0	0	0	0
chrIII_102360_NoNAG	1	0	0	0	0	0
chrIII_102379_NoNAG	1	0	0	0	0	0
chrIII_102386r_NoNAG	1	0	0	0	0	0
chrIII_102393_NoNAG	1	0	0	0	0	0
chrIII_102397r_NoNAG	1	0	0	0	0	0
chrIII_102409r_NoNAG	1	0	0	0	0	0
chrIII_102428r_NoNAG	1	0	0	0	0	0
chrIII_102477r_NoNAG	1	0	0	0	0	0
chrIII_102478r	1	0	0	0	0	0
chrIII_102491r_NoNAG	1	0	0	0	0	0
chrIII_102502r_NoNAG	1	0	0	0	0	0
chrIII_102512r_NoNAG	1	0	0	0	0	0
chrIII_102517r_NoNAG	1	0	0	0	0	0
chrIII_102538_NoNAG	1	0	0	0	0	0
chrIII_102580r_NoNAG	1	0	0	0	0	0
chrIII_102594_NoNAG	1	0	0	0	0	0
chrIII_102602r_NoNAG	1	0	0	0	0	0
chrIII_102631r_NoNAG	1	0	0	0	0	0
chrIII_102636_NoNAG	1	0	0	1	1	0
chrIII_102658_NoNAG	0	1	0	0	1	0
chrIII_102663r_NoNAG	0	1	0	0	1	0
chrIII_102705r_NoNAG	1	0	0	0	0	0
chrIII_102722r_NoNAG	1	0	0	0	0	0
chrIII_102723r	1	0	0	0	0	0
chrIII_102729	1	0	0	0	0	0
chrIII_102739	1	0	0	0	0	0
chrIII_102742_NoNAG	1	0	0	0	0	0
chrIII_102746r_NoNAG	1	0	0	1	1	0
chrIII_102773_NoNAG	1	0	0	0	0	0
chrIII_102773r_NoNAG	1	0	0	0	0	0
chrIII_102782r_NoNAG	1	0	0	0	0	0
chrIII_102785_NoNAG	1	0	0	0	0	0
chrIII_102786_NoNAG	1	0	0	0	0	0
chrIII_102792r_NoNAG	1	0	0	0	0	0
chrIII_102797r_NoNAG	1	0	0	0	0	0
chrIII_102807_NoNAG	1	0	0	0	0	0
chrIII_102811r	1	0	0	0	0	0
chrIII_102815_NoNAG	1	0	0	0	0	0
chrIII_102831_NoNAG	1	0	0	0	0	0
chrIII_102857_NoNAG	1	0	0	0	0	0
chrIII_102860r_NoNAG	1	0	0	0	0	0
chrIII_102863_NoNAG	1	0	0	0	0	0
chrIII_102867r_NoNAG	1	0	0	0	0	0
chrIII_102868r_NoNAG	1	0	0	0	0	0
chrIII_102869r_NoNAG	1	0	0	0	0	0
chrIII_102874r_NoNAG	1	0	0	0	0	0
chrIII_102886r_NoNAG	1	0	0	0	0	0
chrIII_102887r_NoNAG	1	0	0	0	0	0
chrIII_102908r_NoNAG	1	0	0	0	0	0
chrIII_102911r_NoNAG	1	0	0	0	0	0
chrIII_102922r_NoNAG	1	0	0	0	0	0
chrIII_102923r	1	0	0	0	0	0
chrIII_102926_NoNAG	1	0	0	0	0	0
chrIII_102931r_NoNAG	1	0	0	0	0	0
chrIII_102934_NoNAG	1	0	0	0	0	0
chrIII_102935_NoNAG	1	0	0	0	0	0
chrIII_102936_NoNAG	1	0	0	0	0	0
chrIII_102941r_NoNAG	1	0	0	0	0	0
chrIII_103026r_NoNAG	1	0	0	0	0	0
chrIII_103030_NoNAG	1	0	0	0	0	0
chrIII_103054r_NoNAG	1	0	0	0	0	0
chrIII_103066r	1	0	0	0	0	0
chrIII_103067r_NoNAG	1	0	0	0	0	0
chrIII_103068r_NoNAG	1	0	0	0	0	0
chrIII_103072r_NoNAG	1	0	0	0	0	0
chrIII_103075r_NoNAG	1	0	0	0	0	0
chrIII_103078r_NoNAG	1	0	0	0	0	0
chrIII_103084r_NoNAG	1	0	0	0	0	0
chrIII_103085r_NoNAG	1	0	0	0	0	0
chrIII_103087r_NoNAG	1	0	0	0	0	0
chrIII_103097	1	0	0	0	0	0
chrIII_103105r_NoNAG	1	0	0	0	0	0
chrIII_103106_NoNAG	1	0	0	0	0	0
chrIII_103108r_NoNAG	1	0	0	0	0	0
chrIII_103111_NoNAG	1	0	0	0	0	0
chrIII_103112_NoNAG	1	0	0	0	0	0
chrIII_103113_NoNAG	1	0	0	0	0	0
chrIII_103114_NoNAG	1	0	0	0	0	0
chrIII_103114r_NoNAG	1	0	0	0	0	0
chrIII_103120r_NoNAG	1	0	0	0	0	0
chrIII_103123r_NoNAG	1	0	0	0	0	0
chrIII_103133_NoNAG	1	0	0	0	0	0
chrIII_103137r_NoNAG	1	0	0	0	0	0
chrIII_103139_NoNAG	1	0	0	0	0	0
chrIII_103143r_NoNAG	1	0	0	0	0	0
chrIII_103165r_NoNAG	1	0	0	0	0	0
chrIII_103168r_NoNAG	1	0	0	0	0	0
chrIII_103178_NoNAG	1	0	0	0	0	0
chrIII_103179_NoNAG	1	0	0	0	0	0
chrIII_103185r_NoNAG	1	0	0	0	0	0
chrIII_103187_NoNAG	1	0	0	0	0	0
chrIII_103204r_NoNAG	1	0	0	0	0	0
chrIII_103231r_NoNAG	1	0	0	0	0	0
chrIII_103237r	1	0	0	0	0	0
chrIII_103272r_NoNAG	1	0	0	0	0	0
chrIII_103285_NoNAG	1	0	0	0	0	0
chrIII_103323r_NoNAG	1	0	0	0	0	0
chrIII_103333r_NoNAG	1	0	0	0	0	0
chrIII_103341_NoNAG	1	0	0	0	0	0
chrIII_103341r_NoNAG	1	0	0	0	0	0
chrIII_103342r_NoNAG	1	0	0	0	0	0
chrIII_10335	0	1	0	0	1	0
chrIII_103373r_NoNAG	1	0	0	0	0	0
chrIII_103390r_NoNAG	1	0	0	0	0	0
chrIII_103396_NoNAG	1	0	0	0	0	0
chrIII_103397_NoNAG	1	0	0	0	0	0
chrIII_103398r_NoNAG	1	0	0	0	0	0
chrIII_103399r	1	0	0	0	0	0
chrIII_103424r	1	0	0	0	0	0
chrIII_103476r_NoNAG	1	0	0	0	0	0
chrIII_103498r_NoNAG	1	0	0	0	0	0
chrIII_103507r_NoNAG	1	0	0	1	1	0
chrIII_103526r	1	0	0	0	0	0
chrIII_103564_NoNAG	1	0	0	0	0	0
chrIII_103577r_NoNAG	0	1	0	0	1	0
chrIII_103581_NoNAG	0	1	0	0	1	0
chrIII_103587_NoNAG	0	1	0	0	1	0
chrIII_103597r_NoNAG	1	0	0	0	0	0
chrIII_103600_NoNAG	1	0	0	0	0	0
chrIII_103633r_NoNAG	1	0	0	0	0	0
chrIII_103645r	1	0	0	0	0	0
chrIII_103659r_NoNAG	1	0	0	0	0	0
chrIII_103673_NoNAG	1	0	0	0	0	0
chrIII_103673r_NoNAG	1	0	0	0	0	0
chrIII_103683r_NoNAG	1	0	0	0	0	0
chrIII_103687r_NoNAG	1	0	0	0	0	0
chrIII_103688r_NoNAG	1	0	0	0	0	0
chrIII_103692_NoNAG	1	0	0	0	0	0
chrIII_103698r_NoNAG	1	0	0	0	0	0
chrIII_103713_NoNAG	1	0	0	0	0	0
chrIII_103740_NoNAG	1	0	0	0	0	0
chrIII_103743_NoNAG	1	0	0	0	0	0
chrIII_103744_NoNAG	1	0	0	0	0	0
chrIII_103750r_NoNAG	1	0	0	0	0	0
chrIII_103757_NoNAG	1	0	0	0	0	0
chrIII_103758_NoNAG	1	0	0	0	0	0
chrIII_103758r_NoNAG	1	0	0	0	0	0
chrIII_103767_NoNAG	1	0	0	0	0	0
chrIII_103770_NoNAG	1	0	0	0	0	0
chrIII_103771_NoNAG	1	0	0	0	0	0
chrIII_103785r_NoNAG	1	0	0	0	0	0
chrIII_103811r	0	1	0	0	1	0
chrIII_103828r_NoNAG	1	0	0	0	0	0
chrIII_103833_NoNAG	1	0	0	0	0	0
chrIII_103833r_NoNAG	1	0	0	0	0	0
chrIII_103839_NoNAG	1	0	0	0	0	0
chrIII_103842r_NoNAG	1	0	0	0	0	0
chrIII_103910_NoNAG	1	0	0	0	0	0
chrIII_103919r_NoNAG	1	0	0	0	0	0
chrIII_103925_NoNAG	1	0	0	0	0	0
chrIII_103926_NoNAG	1	0	0	0	0	0
chrIII_103926r_NoNAG	1	0	0	0	0	0
chrIII_103934_NoNAG	1	0	0	0	0	0
chrIII_103938r_NoNAG	1	0	0	0	0	0
chrIII_103939r_NoNAG	1	0	0	0	0	0
chrIII_103940r_NoNAG	1	0	0	0	0	0
chrIII_103960r_NoNAG	1	0	0	0	0	0
chrIII_103968_NoNAG	1	0	0	0	0	0
chrIII_103968r_NoNAG	1	0	0	0	0	0
chrIII_103969_NoNAG	1	0	0	0	0	0
chrIII_103969r_NoNAG	1	0	0	0	0	0
chrIII_103972r_NoNAG	1	0	0	0	0	0
chrIII_103982_NoNAG	1	0	0	0	0	0
chrIII_104006r_NoNAG	1	0	0	0	0	0
chrIII_104019r_NoNAG	1	0	0	0	0	0
chrIII_104027r	1	0	0	0	0	0
chrIII_104028r	1	0	0	0	0	0
chrIII_104043r_NoNAG	1	0	0	0	0	0
chrIII_104044r_NoNAG	1	0	0	0	0	0
chrIII_104056r_NoNAG	1	0	0	0	0	0
chrIII_104066r	1	0	0	4	4	0
chrIII_104073r_NoNAG	1	0	0	0	0	0
chrIII_104098r_NoNAG	1	0	0	0	0	0
chrIII_104110r_NoNAG	1	0	0	0	0	0
chrIII_104140_NoNAG	1	0	0	0	0	0
chrIII_104146_NoNAG	1	0	0	0	0	0
chrIII_104179_NoNAG	1	0	0	0	0	0
chrIII_104188r	1	0	0	0	0	0
chrIII_104224_NoNAG	1	0	0	0	0	0
chrIII_104261	1	0	0	1	1	0
chrIII_104276_NoNAG	1	0	0	0	0	0
chrIII_104290r_NoNAG	1	0	0	0	0	0
chrIII_104297	1	0	0	0	0	0
chrIII_104335r_NoNAG	1	0	0	0	0	0
chrIII_104336r_NoNAG	1	0	0	0	0	0
chrIII_104343r_NoNAG	1	0	0	0	0	0
chrIII_104365r_NoNAG	1	0	0	0	0	0
chrIII_104389r_NoNAG	1	0	0	0	0	0
chrIII_104391r_NoNAG	1	0	0	0	0	0
chrIII_104392_NoNAG	1	0	0	0	0	0
chrIII_104392r_NoNAG	1	0	0	0	0	0
chrIII_104393r_NoNAG	1	0	0	0	0	0
chrIII_104406r_NoNAG	1	0	0	1	1	0
chrIII_104409r_NoNAG	1	0	0	0	0	0
chrIII_104422	1	0	1	1	2	0
chrIII_104429r	1	0	0	0	0	0
chrIII_104502r_NoNAG	1	0	0	0	0	0
chrIII_104522_NoNAG	1	0	0	0	0	0
chrIII_104529_NoNAG	1	0	0	0	0	0
chrIII_104559_NoNAG	1	0	0	0	0	0
chrIII_104571_NoNAG	1	0	0	0	0	0
chrIII_104572_NoNAG	1	0	0	0	0	0
chrIII_104583_NoNAG	1	0	0	0	0	0
chrIII_104587r_NoNAG	1	0	0	0	0	0
chrIII_104588r_NoNAG	1	0	0	0	0	0
chrIII_104605_NoNAG	1	0	0	0	0	0
chrIII_104606r_NoNAG	1	0	0	0	0	0
chrIII_104608_NoNAG	1	0	0	0	0	0
chrIII_104615_NoNAG	1	0	0	0	0	0
chrIII_104616_NoNAG	1	0	0	0	0	0
chrIII_104618r_NoNAG	1	0	0	0	0	0
chrIII_104623r_NoNAG	1	0	0	0	0	0
chrIII_104655_NoNAG	1	0	0	0	0	0
chrIII_104683_NoNAG	1	0	0	0	0	0
chrIII_104684r_NoNAG	1	0	0	0	0	0
chrIII_104692_NoNAG	1	0	0	0	0	0
chrIII_104720r	1	0	0	0	0	0
chrIII_104726	1	0	0	0	0	0
chrIII_104728r_NoNAG	1	0	0	0	0	0
chrIII_104737_NoNAG	1	0	0	0	0	0
chrIII_104752r_NoNAG	1	0	0	0	0	0
chrIII_104757_NoNAG	1	0	0	0	0	0
chrIII_104772_NoNAG	1	0	0	0	0	0
chrIII_104773_NoNAG	1	0	0	0	0	0
chrIII_104810r_NoNAG	1	0	0	0	0	0
chrIII_104848r_NoNAG	1	0	0	0	0	0
chrIII_104850_NoNAG	1	0	0	0	0	0
chrIII_104851r_NoNAG	1	0	0	0	0	0
chrIII_104895_NoNAG	1	0	0	0	0	0
chrIII_104898_NoNAG	1	0	0	0	0	0
chrIII_104901r_NoNAG	1	0	0	0	0	0
chrIII_104907_NoNAG	1	0	0	0	0	0
chrIII_104909r_NoNAG	1	0	0	0	0	0
chrIII_104911_NoNAG	1	0	0	0	0	0
chrIII_104912_NoNAG	1	0	0	0	0	0
chrIII_104915_NoNAG	1	0	0	0	0	0
chrIII_104937_NoNAG	1	0	0	0	0	0
chrIII_104951_NoNAG	1	0	0	0	0	0
chrIII_104952	1	0	0	1	1	0
chrIII_104961_NoNAG	1	0	0	0	0	0
chrIII_104963r	1	0	0	0	0	0
chrIII_104973_NoNAG	1	0	0	0	0	0
chrIII_104976_NoNAG	1	0	0	0	0	0
chrIII_104984	1	0	0	0	0	0
chrIII_104986r_NoNAG	1	0	0	0	0	0
chrIII_104987_NoNAG	1	0	0	0	0	0
chrIII_104999_NoNAG	1	0	0	0	0	0
chrIII_105036_NoNAG	0	1	0	0	1	0
chrIII_105040r_NoNAG	0	1	0	0	1	0
chrIII_105041r_NoNAG	0	1	0	0	1	0
chrIII_105059r_NoNAG	1	0	0	1	1	0
chrIII_105072_NoNAG	1	0	0	0	0	0
chrIII_105083_NoNAG	1	0	0	0	0	0
chrIII_105087_NoNAG	1	0	0	0	0	0
chrIII_105096_NoNAG	1	0	0	0	0	0
chrIII_105097_NoNAG	1	0	0	0	0	0
chrIII_105098_NoNAG	1	0	0	0	0	0
chrIII_105122r_NoNAG	1	0	0	0	0	0
chrIII_105160r_NoNAG	1	0	0	0	0	0
chrIII_105169r	1	0	0	0	0	0
chrIII_105176_NoNAG	1	0	0	0	0	0
chrIII_105189_NoNAG	1	0	0	0	0	0
chrIII_105206r_NoNAG	1	0	0	0	0	0
chrIII_105224r_NoNAG	1	0	0	0	0	0
chrIII_105228_NoNAG	1	0	0	0	0	0
chrIII_105244r_NoNAG	1	0	0	0	0	0
chrIII_105252_NoNAG	1	0	0	0	0	0
chrIII_105262r	1	0	0	0	0	0
chrIII_105263r_NoNAG	1	0	0	0	0	0
chrIII_105264_NoNAG	1	0	0	0	0	0
chrIII_105265_NoNAG	1	0	0	0	0	0
chrIII_105283r_NoNAG	1	0	0	0	0	0
chrIII_105299r	1	0	0	0	0	0
chrIII_105319_NoNAG	1	0	0	1	1	0
chrIII_105325_NoNAG	1	0	0	0	0	0
chrIII_105351_NoNAG	1	0	0	0	0	0
chrIII_105360_NoNAG	1	0	0	0	0	0
chrIII_105369_NoNAG	1	0	0	0	0	0
chrIII_105373_NoNAG	1	0	0	0	0	0
chrIII_105387_NoNAG	1	0	0	0	0	0
chrIII_105387r_NoNAG	1	0	0	0	0	0
chrIII_105388	1	0	0	0	0	0
chrIII_105393_NoNAG	1	0	0	0	0	0
chrIII_105394_NoNAG	1	0	0	0	0	0
chrIII_105397_NoNAG	1	0	0	0	0	0
chrIII_105438_NoNAG	1	0	0	0	0	0
chrIII_105441_NoNAG	1	0	0	0	0	0
chrIII_105450_NoNAG	1	0	0	0	0	0
chrIII_105452r_NoNAG	1	0	0	0	0	0
chrIII_105485r_NoNAG	1	0	0	0	0	0
chrIII_105497_NoNAG	1	0	0	0	0	0
chrIII_105500_NoNAG	1	0	0	0	0	0
chrIII_105509r_NoNAG	1	0	0	0	0	0
chrIII_105512r_NoNAG	1	0	0	0	0	0
chrIII_105513r_NoNAG	1	0	0	0	0	0
chrIII_105523r_NoNAG	1	0	0	0	0	0
chrIII_105538_NoNAG	1	0	0	0	0	0
chrIII_105539_NoNAG	1	0	0	0	0	0
chrIII_105612r_NoNAG	1	0	0	0	0	0
chrIII_105619_NoNAG	1	0	0	0	0	0
chrIII_105621r_NoNAG	1	0	0	0	0	0
chrIII_105625_NoNAG	1	0	0	0	0	0
chrIII_105626r_NoNAG	1	0	0	0	0	0
chrIII_105627r_NoNAG	1	0	0	0	0	0
chrIII_105628r_NoNAG	1	0	0	0	0	0
chrIII_105685_NoNAG	1	0	0	0	0	0
chrIII_105690_NoNAG	1	0	0	0	0	0
chrIII_105701_NoNAG	1	0	0	0	0	0
chrIII_105719_NoNAG	1	0	0	0	0	0
chrIII_105728_NoNAG	1	0	0	0	0	0
chrIII_105729r_NoNAG	1	0	0	0	0	0
chrIII_105766r	1	0	0	0	0	0
chrIII_105767_NoNAG	1	0	0	0	0	0
chrIII_105768_NoNAG	1	0	0	0	0	0
chrIII_105769_NoNAG	1	0	0	0	0	0
chrIII_105774_NoNAG	1	0	0	0	0	0
chrIII_105782_NoNAG	1	0	0	0	0	0
chrIII_105799r_NoNAG	1	0	0	0	0	0
chrIII_105810_NoNAG	1	0	0	0	0	0
chrIII_105813r_NoNAG	1	0	0	0	0	0
chrIII_105834_NoNAG	0	1	0	0	1	0
chrIII_105836r_NoNAG	0	1	0	0	1	0
chrIII_105842_NoNAG	0	1	0	0	1	0
chrIII_105851r_NoNAG	0	1	0	0	1	0
chrIII_105883r_NoNAG	1	0	0	0	0	0
chrIII_105885_NoNAG	1	0	0	0	0	0
chrIII_105896r_NoNAG	1	0	0	0	0	0
chrIII_105926r_NoNAG	1	0	0	0	0	0
chrIII_105932_NoNAG	1	0	0	0	0	0
chrIII_105939_NoNAG	1	0	0	0	0	0
chrIII_105951_NoNAG	1	0	0	0	0	0
chrIII_105956_NoNAG	1	0	0	0	0	0
chrIII_105962r	1	0	0	0	0	0
chrIII_105963r_NoNAG	1	0	0	0	0	0
chrIII_105987_NoNAG	1	0	0	0	0	0
chrIII_106011_NoNAG	1	0	0	0	0	0
chrIII_106022_NoNAG	1	0	0	0	0	0
chrIII_106022r_NoNAG	1	0	0	0	0	0
chrIII_106035_NoNAG	1	0	0	0	0	0
chrIII_106049_NoNAG	1	0	0	0	0	0
chrIII_106056_NoNAG	1	0	0	0	0	0
chrIII_106077	1	0	0	0	0	0
chrIII_106133r_NoNAG	1	0	0	0	0	0
chrIII_106139r_NoNAG	1	0	0	0	0	0
chrIII_106143	1	0	0	0	0	0
chrIII_106172_NoNAG	1	0	0	0	0	0
chrIII_106176_NoNAG	1	0	0	0	0	0
chrIII_106180_NoNAG	1	0	0	0	0	0
chrIII_106181_NoNAG	1	0	0	0	0	0
chrIII_106182_NoNAG	1	0	0	0	0	0
chrIII_106211_NoNAG	1	0	0	0	0	0
chrIII_106211r_NoNAG	1	0	0	0	0	0
chrIII_106220r	1	0	0	0	0	0
chrIII_106226r_NoNAG	1	0	0	0	0	0
chrIII_106231_NoNAG	1	0	0	0	0	0
chrIII_106237_NoNAG	1	0	0	0	0	0
chrIII_106240_NoNAG	1	0	0	0	0	0
chrIII_106243_NoNAG	1	0	0	0	0	0
chrIII_106246_NoNAG	1	0	0	0	0	0
chrIII_106250r_NoNAG	1	0	0	0	0	0
chrIII_106252_NoNAG	1	0	0	3	3	0
chrIII_106258_NoNAG	1	0	0	0	0	0
chrIII_106261	1	0	0	0	0	0
chrIII_106268_NoNAG	1	0	0	0	0	0
chrIII_106273_NoNAG	1	0	0	0	0	0
chrIII_106281_NoNAG	1	0	0	0	0	0
chrIII_106282_NoNAG	1	0	0	0	0	0
chrIII_106288_NoNAG	1	0	0	0	0	0
chrIII_106289_NoNAG	1	0	0	0	0	0
chrIII_106290_NoNAG	1	0	0	0	0	0
chrIII_106291_NoNAG	1	0	0	0	0	0
chrIII_106298_NoNAG	1	0	0	0	0	0
chrIII_106299_NoNAG	1	0	0	0	0	0
chrIII_106300_NoNAG	1	0	0	0	0	0
chrIII_106319	1	0	0	0	0	0
chrIII_106332_NoNAG	1	0	0	0	0	0
chrIII_106333_NoNAG	1	0	0	0	0	0
chrIII_106334r_NoNAG	1	0	0	0	0	0
chrIII_106339_NoNAG	1	0	0	0	0	0
chrIII_106342_NoNAG	0	1	0	0	1	0
chrIII_106350_NoNAG	0	1	0	0	1	0
chrIII_106351_NoNAG	0	1	0	0	1	0
chrIII_106366_NoNAG	0	1	0	0	1	0
chrIII_106369	0	1	0	0	1	0
chrIII_106376r_NoNAG	1	0	0	0	0	0
chrIII_106412_NoNAG	1	0	0	0	0	0
chrIII_106422_NoNAG	1	0	0	0	0	0
chrIII_106424r_NoNAG	1	0	0	0	0	0
chrIII_106426_NoNAG	1	0	0	0	0	0
chrIII_106439_NoNAG	1	0	0	0	0	0
chrIII_106446_NoNAG	1	0	0	0	0	0
chrIII_106451r_NoNAG	1	0	0	0	0	0
chrIII_106452r_NoNAG	1	0	0	0	0	0
chrIII_106467_NoNAG	1	0	0	0	0	0
chrIII_106479r_NoNAG	1	0	0	0	0	0
chrIII_106482r_NoNAG	1	0	0	0	0	0
chrIII_106483r_NoNAG	1	0	0	0	0	0
chrIII_106494_NoNAG	1	0	0	0	0	0
chrIII_106506_NoNAG	1	0	0	0	0	0
chrIII_106545	1	0	0	0	0	0
chrIII_106546	1	0	0	0	0	0
chrIII_106547r_NoNAG	1	0	0	0	0	0
chrIII_106549	1	0	0	0	0	0
chrIII_106558_NoNAG	1	0	0	0	0	0
chrIII_106559_NoNAG	1	0	0	0	0	0
chrIII_106569_NoNAG	1	0	0	0	0	0
chrIII_106570_NoNAG	1	0	0	0	0	0
chrIII_106577r_NoNAG	1	0	0	0	0	0
chrIII_106588_NoNAG	1	0	0	0	0	0
chrIII_106595r_NoNAG	1	0	0	0	0	0
chrIII_106596r_NoNAG	1	0	0	0	0	0
chrIII_106600_NoNAG	1	0	0	0	0	0
chrIII_106629_NoNAG	1	0	0	2	2	0
chrIII_106630r_NoNAG	1	0	0	2	2	0
chrIII_106634r_NoNAG	1	0	0	0	0	0
chrIII_106639r_NoNAG	1	0	0	1	1	0
chrIII_106641_NoNAG	1	0	0	0	0	0
chrIII_106654r_NoNAG	1	0	0	0	0	0
chrIII_106657_NoNAG	1	0	0	0	0	0
chrIII_106684r_NoNAG	1	0	0	0	0	0
chrIII_106693_NoNAG	1	0	0	0	0	0
chrIII_106703r_NoNAG	1	0	0	0	0	0
chrIII_106704r_NoNAG	1	0	0	0	0	0
chrIII_106736	1	0	0	0	0	0
chrIII_106736r_NoNAG	1	0	0	0	0	0
chrIII_106764_NoNAG	1	0	0	0	0	0
chrIII_106765_NoNAG	1	0	0	0	0	0
chrIII_106771r_NoNAG	1	0	0	0	0	0
chrIII_106803_NoNAG	0	1	0	0	1	0
chrIII_106804_NoNAG	0	1	0	0	1	0
chrIII_106806r_NoNAG	0	1	0	0	1	0
chrIII_106814r_NoNAG	0	1	0	0	1	0
chrIII_106820r_NoNAG	1	0	0	0	0	0
chrIII_106861	1	0	0	0	0	0
chrIII_106884r_NoNAG	0	1	0	0	1	0
chrIII_106902r_NoNAG	1	0	0	0	0	0
chrIII_106903r_NoNAG	1	0	0	0	0	0
chrIII_106966r_NoNAG	1	0	0	0	0	0
chrIII_106972_NoNAG	1	0	0	0	0	0
chrIII_106996r_NoNAG	1	0	0	0	0	0
chrIII_107057r_NoNAG	0	0	1	0	1	0
chrIII_107102r_NoNAG	1	0	0	0	0	0
chrIII_107103_NoNAG	1	0	0	0	0	0
chrIII_107117_NoNAG	1	0	0	0	0	0
chrIII_107143_NoNAG	1	0	0	0	0	0
chrIII_107146r_NoNAG	1	0	0	0	0	0
chrIII_107150_NoNAG	1	0	0	0	0	0
chrIII_107152r_NoNAG	1	0	0	0	0	0
chrIII_107186r_NoNAG	1	0	0	0	0	0
chrIII_107223r_NoNAG	1	0	0	0	0	0
chrIII_107238r_NoNAG	1	0	0	0	0	0
chrIII_107272_NoNAG	1	0	0	0	0	0
chrIII_107297	1	0	0	0	0	0
chrIII_107318_NoNAG	1	0	0	0	0	0
chrIII_107320r	1	0	0	0	0	0
chrIII_107341r	1	0	0	0	0	0
chrIII_107351_NoNAG	1	0	0	0	0	0
chrIII_107351r_NoNAG	1	0	0	0	0	0
chrIII_107354_NoNAG	1	0	0	0	0	0
chrIII_107357r_NoNAG	1	0	0	0	0	0
chrIII_107363r_NoNAG	1	0	0	0	0	0
chrIII_107367r_NoNAG	1	0	0	0	0	0
chrIII_107368r_NoNAG	1	0	0	0	0	0
chrIII_107379r_NoNAG	1	0	0	0	0	0
chrIII_107384r_NoNAG	1	0	0	0	0	0
chrIII_107436r_NoNAG	1	0	0	0	0	0
chrIII_107449r	1	0	0	0	0	0
chrIII_107526r_NoNAG	1	0	0	0	0	0
chrIII_107527r_NoNAG	1	0	0	0	0	0
chrIII_107557_NoNAG	1	0	0	0	0	0
chrIII_107572r_NoNAG	1	0	0	0	0	0
chrIII_107583_NoNAG	1	0	0	0	0	0
chrIII_107596r_NoNAG	1	0	0	0	0	0
chrIII_107605_NoNAG	1	0	0	0	0	0
chrIII_107606_NoNAG	1	0	0	0	0	0
chrIII_107651r_NoNAG	1	0	0	0	0	0
chrIII_107654_NoNAG	1	0	0	0	0	0
chrIII_107663r_NoNAG	1	0	0	0	0	0
chrIII_107664r_NoNAG	1	0	0	0	0	0
chrIII_107670r_NoNAG	1	0	0	0	0	0
chrIII_107671r_NoNAG	1	0	0	0	0	0
chrIII_107676_NoNAG	1	0	0	0	0	0
chrIII_107715_NoNAG	1	0	0	0	0	0
chrIII_107719r_NoNAG	1	0	0	0	0	0
chrIII_107759_NoNAG	1	0	0	0	0	0
chrIII_107786r_NoNAG	1	0	0	0	0	0
chrIII_107791r_NoNAG	1	0	0	0	0	0
chrIII_107914_NoNAG	1	0	0	1	1	0
chrIII_107915_NoNAG	1	0	0	0	0	0
chrIII_107933r_NoNAG	1	0	0	0	0	0
chrIII_107947_NoNAG	1	0	0	0	0	0
chrIII_107948_NoNAG	1	0	0	0	0	0
chrIII_107961r_NoNAG	1	0	0	0	0	0
chrIII_107967_NoNAG	1	0	0	0	0	0
chrIII_107970_NoNAG	1	0	0	0	0	0
chrIII_107980_NoNAG	1	0	0	0	0	0
chrIII_108008_NoNAG	1	0	0	0	0	0
chrIII_108011_NoNAG	1	0	0	0	0	0
chrIII_108014r_NoNAG	1	0	0	0	0	0
chrIII_108016_NoNAG	1	0	0	0	0	0
chrIII_108035_NoNAG	1	0	0	0	0	0
chrIII_108036_NoNAG	1	0	0	0	0	0
chrIII_108069r_NoNAG	1	0	0	0	0	0
chrIII_108077r_NoNAG	1	0	0	0	0	0
chrIII_108082r_NoNAG	1	0	0	0	0	0
chrIII_108083r_NoNAG	1	0	0	0	0	0
chrIII_108094_NoNAG	1	0	0	0	0	0
chrIII_108096r_NoNAG	1	0	0	0	0	0
chrIII_108099_NoNAG	1	0	0	0	0	0
chrIII_108100_NoNAG	1	0	0	0	0	0
chrIII_108113_NoNAG	1	0	0	0	0	0
chrIII_108139_NoNAG	1	0	0	0	0	0
chrIII_108141r	1	0	0	0	0	0
chrIII_108149_NoNAG	1	0	0	0	0	0
chrIII_108150_NoNAG	1	0	0	0	0	0
chrIII_108151_NoNAG	1	0	0	0	0	0
chrIII_108152r_NoNAG	1	0	0	0	0	0
chrIII_108153r_NoNAG	1	0	0	0	0	0
chrIII_108167r_NoNAG	1	0	0	0	0	0
chrIII_108185r_NoNAG	1	0	0	0	0	0
chrIII_108203_NoNAG	1	0	0	0	0	0
chrIII_10820r_NoNAG	1	0	0	0	0	0
chrIII_108246_NoNAG	1	0	0	0	0	0
chrIII_108258_NoNAG	1	0	0	0	0	0
chrIII_108270_NoNAG	1	0	0	0	0	0
chrIII_108281_NoNAG	1	0	0	0	0	0
chrIII_108282	1	0	0	0	0	0
chrIII_108303_NoNAG	1	0	0	0	0	0
chrIII_108304_NoNAG	1	0	0	0	0	0
chrIII_108305_NoNAG	1	0	0	0	0	0
chrIII_108311r_NoNAG	1	0	0	0	0	0
chrIII_108330r_NoNAG	1	0	0	0	0	0
chrIII_108331r_NoNAG	1	0	0	0	0	0
chrIII_108334_NoNAG	1	0	0	0	0	0
chrIII_108340	1	0	0	0	0	0
chrIII_108343_NoNAG	1	0	0	0	0	0
chrIII_108362_NoNAG	1	0	0	0	0	0
chrIII_108372r_NoNAG	1	0	0	0	0	0
chrIII_108386r_NoNAG	1	0	0	0	0	0
chrIII_108400r_NoNAG	1	0	0	0	0	0
chrIII_108405_NoNAG	1	0	0	0	0	0
chrIII_108441r_NoNAG	1	0	0	0	0	0
chrIII_108447r_NoNAG	1	0	0	0	0	0
chrIII_108448r_NoNAG	1	0	0	0	0	0
chrIII_108453r_NoNAG	1	0	0	0	0	0
chrIII_108460r_NoNAG	1	0	0	0	0	0
chrIII_108465r_NoNAG	1	0	0	0	0	0
chrIII_108466r_NoNAG	1	0	0	0	0	0
chrIII_108510r_NoNAG	1	0	0	0	0	0
chrIII_108559r_NoNAG	1	0	0	0	0	0
chrIII_108560r_NoNAG	1	0	0	0	0	0
chrIII_108561r_NoNAG	1	0	0	0	0	0
chrIII_108622r_NoNAG	1	0	0	0	0	0
chrIII_108625r	1	0	0	0	0	0
chrIII_108631_NoNAG	1	0	0	0	0	0
chrIII_108632_NoNAG	1	0	0	0	0	0
chrIII_108639r_NoNAG	1	0	0	0	0	0
chrIII_108640r_NoNAG	1	0	0	0	0	0
chrIII_108671r_NoNAG	1	0	0	0	0	0
chrIII_108688r_NoNAG	1	0	0	0	0	0
chrIII_108728	1	0	0	0	0	0
chrIII_108739r_NoNAG	1	0	0	0	0	0
chrIII_108757_NoNAG	1	0	0	0	0	0
chrIII_108766_NoNAG	1	0	0	0	0	0
chrIII_108849r_NoNAG	1	0	0	0	0	0
chrIII_108915r	1	0	0	1	1	0
chrIII_108937r_NoNAG	1	0	0	0	0	0
chrIII_108944r_NoNAG	1	0	0	1	1	0
chrIII_108945r_NoNAG	1	0	0	2	2	0
chrIII_108968_NoNAG	1	0	0	1	1	0
chrIII_109002r_NoNAG	1	0	0	0	0	0
chrIII_109012r_NoNAG	1	0	0	0	0	0
chrIII_109024r_NoNAG	0	1	0	0	1	0
chrIII_109025r_NoNAG	0	1	0	0	1	0
chrIII_109056r_NoNAG	1	0	0	1	1	0
chrIII_109057r_NoNAG	1	0	0	0	0	0
chrIII_109066r	1	0	0	0	0	0
chrIII_109069_NoNAG	1	0	0	0	0	0
chrIII_109122r_NoNAG	1	0	0	0	0	0
chrIII_109135r_NoNAG	1	0	0	0	0	0
chrIII_109154r_NoNAG	1	0	0	0	0	0
chrIII_109155r_NoNAG	1	0	0	0	0	0
chrIII_109159r_NoNAG	1	0	0	0	0	0
chrIII_109166_NoNAG	1	0	0	0	0	0
chrIII_109171r	1	0	0	0	0	0
chrIII_109196r_NoNAG	1	0	0	0	0	0
chrIII_109198_NoNAG	1	0	0	1	1	0
chrIII_109206r_NoNAG	1	0	0	0	0	0
chrIII_109207r_NoNAG	1	0	0	0	0	0
chrIII_109247r_NoNAG	1	0	0	0	0	0
chrIII_109312r	1	0	0	0	0	0
chrIII_109389_NoNAG	1	0	0	0	0	0
chrIII_109392	1	0	0	0	0	0
chrIII_109407_NoNAG	1	0	0	0	0	0
chrIII_109424r_NoNAG	1	0	0	0	0	0
chrIII_109425r_NoNAG	1	0	0	0	0	0
chrIII_109436r_NoNAG	1	0	0	1	1	0
chrIII_109443r_NoNAG	1	0	0	0	0	0
chrIII_109444r	1	0	0	0	0	0
chrIII_109445r_NoNAG	1	0	0	1	1	0
chrIII_109453_NoNAG	1	0	0	0	0	0
chrIII_109462_NoNAG	1	0	0	0	0	0
chrIII_109476r_NoNAG	1	0	0	0	0	0
chrIII_109498r_NoNAG	1	0	0	0	0	0
chrIII_109502r_NoNAG	1	0	0	0	0	0
chrIII_109505r_NoNAG	1	0	0	0	0	0
chrIII_109514r_NoNAG	1	0	0	0	0	0
chrIII_109525_NoNAG	1	0	0	0	0	0
chrIII_109526_NoNAG	1	0	0	0	0	0
chrIII_109538r_NoNAG	1	0	0	0	0	0
chrIII_109539_NoNAG	1	0	0	0	0	0
chrIII_109566r_NoNAG	1	0	0	0	0	0
chrIII_109573_NoNAG	1	0	0	0	0	0
chrIII_109577_NoNAG	1	0	0	0	0	0
chrIII_109582r_NoNAG	1	0	0	0	0	0
chrIII_109590_NoNAG	1	0	0	0	0	0
chrIII_109612_NoNAG	1	0	0	0	0	0
chrIII_109615r_NoNAG	1	0	0	0	0	0
chrIII_109616r_NoNAG	1	0	0	1	1	0
chrIII_109618_NoNAG	1	0	0	0	0	0
chrIII_109642	1	0	0	0	0	0
chrIII_109656_NoNAG	1	0	0	0	0	0
chrIII_109668_NoNAG	1	0	0	0	0	0
chrIII_109669_NoNAG	1	0	0	0	0	0
chrIII_109694r_NoNAG	1	0	0	0	0	0
chrIII_109698r_NoNAG	1	0	0	0	0	0
chrIII_109763r	1	0	0	0	0	0
chrIII_109799r_NoNAG	1	0	0	0	0	0
chrIII_109806	1	0	0	0	0	0
chrIII_109809	1	0	0	0	0	0
chrIII_109813_NoNAG	1	0	0	0	0	0
chrIII_109822r_NoNAG	1	0	0	0	0	0
chrIII_109832_NoNAG	1	0	0	0	0	0
chrIII_109855r_NoNAG	1	0	0	0	0	0
chrIII_109867r_NoNAG	1	0	0	0	0	0
chrIII_109874_NoNAG	1	0	1	1	2	0
chrIII_109886_NoNAG	1	0	0	0	0	0
chrIII_109887_NoNAG	1	0	0	0	0	0
chrIII_109909_NoNAG	1	0	0	0	0	0
chrIII_109953_NoNAG	1	0	0	0	0	0
chrIII_109954_NoNAG	1	0	0	0	0	0
chrIII_109956r_NoNAG	1	0	0	0	0	0
chrIII_109959r_NoNAG	1	0	0	0	0	0
chrIII_109960r	1	0	0	0	0	0
chrIII_109970r_NoNAG	1	0	0	0	0	0
chrIII_109985r_NoNAG	1	0	0	0	0	0
chrIII_109998r	1	0	0	0	0	0
chrIII_110017r_NoNAG	1	0	0	0	0	0
chrIII_110026r_NoNAG	1	0	0	1	1	0
chrIII_110027r_NoNAG	1	0	0	1	1	0
chrIII_110078r_NoNAG	1	0	0	0	0	0
chrIII_110096r_NoNAG	1	0	0	0	0	0
chrIII_110098_NoNAG	1	0	0	0	0	0
chrIII_110139_NoNAG	1	0	0	0	0	0
chrIII_110148_NoNAG	1	0	0	0	0	0
chrIII_110157_NoNAG	1	0	0	0	0	0
chrIII_110167r_NoNAG	1	0	0	0	0	0
chrIII_110191	1	0	0	0	0	0
chrIII_110198r_NoNAG	1	0	0	0	0	0
chrIII_110199r_NoNAG	1	0	0	0	0	0
chrIII_110200r_NoNAG	1	0	0	0	0	0
chrIII_110201r_NoNAG	1	0	0	0	0	0
chrIII_110208_NoNAG	1	0	0	0	0	0
chrIII_110209	1	0	0	0	0	0
chrIII_110220r_NoNAG	1	0	0	0	0	0
chrIII_110248r_NoNAG	1	0	0	0	0	0
chrIII_110276_NoNAG	1	0	0	0	0	0
chrIII_110312	1	0	0	0	0	0
chrIII_110320_NoNAG	1	0	0	0	0	0
chrIII_110341_NoNAG	1	0	0	0	0	0
chrIII_110345_NoNAG	1	0	0	0	0	0
chrIII_110356r	1	0	0	0	0	0
chrIII_110362_NoNAG	1	0	0	0	0	0
chrIII_110369_NoNAG	1	0	0	0	0	0
chrIII_110396r_NoNAG	1	0	0	0	0	0
chrIII_110405_NoNAG	1	0	0	0	0	0
chrIII_110421_NoNAG	1	0	0	0	0	0
chrIII_110428_NoNAG	1	0	0	0	0	0
chrIII_110431r	1	0	0	0	0	0
chrIII_110432r_NoNAG	1	0	0	0	0	0
chrIII_110450_NoNAG	1	0	0	0	0	0
chrIII_110451_NoNAG	1	0	0	0	0	0
chrIII_110469	1	0	0	0	0	0
chrIII_110578r_NoNAG	1	0	0	0	0	0
chrIII_110602	1	0	0	0	0	0
chrIII_110607r	1	0	0	1	1	0
chrIII_110608_NoNAG	1	0	0	0	0	0
chrIII_110634_NoNAG	1	0	0	0	0	0
chrIII_110635_NoNAG	1	0	0	0	0	0
chrIII_110685_NoNAG	1	0	0	0	0	0
chrIII_110695r_NoNAG	1	0	0	0	0	0
chrIII_110765	1	0	0	0	0	0
chrIII_110779r_NoNAG	1	0	0	0	0	0
chrIII_110803	1	0	0	0	0	0
chrIII_110803r_NoNAG	1	0	0	0	0	0
chrIII_110812_NoNAG	1	0	0	0	0	0
chrIII_110818r_NoNAG	1	0	0	0	0	0
chrIII_110829r_NoNAG	1	0	0	0	0	0
chrIII_110838r_NoNAG	1	0	0	0	0	0
chrIII_110842r_NoNAG	1	0	0	0	0	0
chrIII_110862_NoNAG	1	0	0	0	0	0
chrIII_110876r_NoNAG	1	0	0	0	0	0
chrIII_110907r_NoNAG	1	0	0	0	0	0
chrIII_110908_NoNAG	1	0	0	0	0	0
chrIII_110931	1	0	0	0	0	0
chrIII_110935_NoNAG	1	0	0	0	0	0
chrIII_110963r_NoNAG	1	0	0	0	0	0
chrIII_110971r_NoNAG	1	0	0	0	0	0
chrIII_110993r_NoNAG	1	0	0	1	1	0
chrIII_111028r_NoNAG	1	0	0	0	0	0
chrIII_111043r_NoNAG	1	0	0	0	0	0
chrIII_111044r_NoNAG	1	0	0	0	0	0
chrIII_111048r	1	0	0	0	0	0
chrIII_111098r	1	0	0	0	0	0
chrIII_111104r	1	0	0	0	0	0
chrIII_111105r	1	0	0	0	0	0
chrIII_111125r_NoNAG	1	0	0	0	0	0
chrIII_111156_NoNAG	1	0	0	0	0	0
chrIII_111184r_NoNAG	1	0	0	0	0	0
chrIII_111188_NoNAG	1	0	0	0	0	0
chrIII_111199r_NoNAG	1	0	0	0	0	0
chrIII_111210	1	0	0	0	0	0
chrIII_111219_NoNAG	1	0	0	1	1	0
chrIII_111247r_NoNAG	1	0	0	0	0	0
chrIII_111270r	1	0	0	0	0	0
chrIII_111288r	1	0	0	0	0	0
chrIII_111291_NoNAG	1	0	0	0	0	0
chrIII_111296r_NoNAG	1	0	0	0	0	0
chrIII_111317_NoNAG	1	0	0	0	0	0
chrIII_111341_NoNAG	1	0	0	0	0	0
chrIII_111342_NoNAG	1	0	0	0	0	0
chrIII_111355_NoNAG	1	0	0	0	0	0
chrIII_111367_NoNAG	1	0	0	0	0	0
chrIII_111410r_NoNAG	1	0	0	0	0	0
chrIII_111411r_NoNAG	1	0	0	0	0	0
chrIII_111416r_NoNAG	1	0	0	0	0	0
chrIII_111466r_NoNAG	1	0	0	0	0	0
chrIII_111501r_NoNAG	1	0	0	0	0	0
chrIII_111502r_NoNAG	1	0	0	0	0	0
chrIII_111528_NoNAG	1	0	0	0	0	0
chrIII_111550_NoNAG	1	0	0	0	0	0
chrIII_111582r_NoNAG	1	0	0	0	0	0
chrIII_111583r_NoNAG	1	0	0	0	0	0
chrIII_111598r_NoNAG	1	0	0	1	1	0
chrIII_111617r_NoNAG	1	0	0	0	0	0
chrIII_111644r_NoNAG	1	0	0	0	0	0
chrIII_111648r_NoNAG	1	0	0	0	0	0
chrIII_111653r_NoNAG	1	0	0	0	0	0
chrIII_111654r_NoNAG	1	0	0	0	0	0
chrIII_111683_NoNAG	1	0	0	0	0	0
chrIII_111684_NoNAG	1	0	0	0	0	0
chrIII_111704_NoNAG	1	0	0	0	0	0
chrIII_111709r_NoNAG	1	0	0	0	0	0
chrIII_111715r_NoNAG	1	0	0	0	0	0
chrIII_111720r_NoNAG	1	0	0	0	0	0
chrIII_111724_NoNAG	1	0	0	0	0	0
chrIII_111731r_NoNAG	1	0	0	0	0	0
chrIII_111736r_NoNAG	1	0	0	0	0	0
chrIII_111737	1	0	0	0	0	0
chrIII_111738_NoNAG	1	0	0	0	0	0
chrIII_111755_NoNAG	1	0	0	0	0	0
chrIII_111801r_NoNAG	1	0	0	0	0	0
chrIII_111831_NoNAG	1	0	0	1	1	0
chrIII_111845_NoNAG	1	0	0	1	1	0
chrIII_111846_NoNAG	1	0	0	1	1	0
chrIII_111866_NoNAG	1	0	0	0	0	0
chrIII_111886_NoNAG	1	0	0	0	0	0
chrIII_111925_NoNAG	1	0	0	0	0	0
chrIII_111928_NoNAG	1	0	0	0	0	0
chrIII_111960r_NoNAG	1	0	0	0	0	0
chrIII_111961r_NoNAG	1	0	0	0	0	0
chrIII_111962r_NoNAG	1	0	0	0	0	0
chrIII_111990_NoNAG	1	0	0	0	0	0
chrIII_112014_NoNAG	1	0	0	0	0	0
chrIII_112019_NoNAG	1	0	0	0	0	0
chrIII_112022_NoNAG	1	0	0	0	0	0
chrIII_112023_NoNAG	1	0	0	0	0	0
chrIII_112024r_NoNAG	1	0	0	0	0	0
chrIII_112032_NoNAG	1	0	0	0	0	0
chrIII_112033_NoNAG	1	0	0	0	0	0
chrIII_112036_NoNAG	1	0	0	0	0	0
chrIII_112056_NoNAG	1	0	0	0	0	0
chrIII_112071_NoNAG	1	0	0	0	0	0
chrIII_112078_NoNAG	1	0	0	0	0	0
chrIII_112082_NoNAG	1	0	0	0	0	0
chrIII_112099_NoNAG	1	0	0	0	0	0
chrIII_112105_NoNAG	1	0	0	1	1	0
chrIII_112154r_NoNAG	1	0	0	0	0	0
chrIII_112163r	1	0	0	0	0	0
chrIII_112164r_NoNAG	1	0	0	0	0	0
chrIII_112165r_NoNAG	1	0	0	0	0	0
chrIII_112181r_NoNAG	1	0	0	0	0	0
chrIII_112198_NoNAG	1	0	0	0	0	0
chrIII_112239r_NoNAG	1	0	0	0	0	0
chrIII_11223_NoNAG	1	0	0	0	0	0
chrIII_11224_NoNAG	1	0	0	0	0	0
chrIII_112256_NoNAG	1	0	0	0	0	0
chrIII_112295r_NoNAG	1	0	0	1	1	0
chrIII_112307r_NoNAG	1	0	0	0	0	0
chrIII_112308r_NoNAG	1	0	0	0	0	0
chrIII_112331_NoNAG	1	0	0	0	0	0
chrIII_112342r_NoNAG	1	0	0	0	0	0
chrIII_112354r	1	0	0	0	0	0
chrIII_112355r_NoNAG	1	0	0	0	0	0
chrIII_112429_NoNAG	1	0	0	0	0	0
chrIII_112438r_NoNAG	1	0	0	0	0	0
chrIII_112439r_NoNAG	1	0	0	0	0	0
chrIII_112487r_NoNAG	1	0	0	0	0	0
chrIII_112488r_NoNAG	1	0	0	0	0	0
chrIII_112502r_NoNAG	1	0	0	0	0	0
chrIII_112584r_NoNAG	1	0	0	0	0	0
chrIII_112588_NoNAG	1	0	0	0	0	0
chrIII_112626	1	0	0	0	0	0
chrIII_112627_NoNAG	1	0	0	0	0	0
chrIII_11267_NoNAG	0	1	0	0	1	0
chrIII_112697r	1	0	0	2	2	0
chrIII_11272_NoNAG	0	1	0	0	1	0
chrIII_112761r	1	0	0	1	1	0
chrIII_112779	1	0	0	0	0	0
chrIII_112791_NoNAG	1	0	0	0	0	0
chrIII_112799_NoNAG	1	0	0	0	0	0
chrIII_11282_NoNAG	1	0	0	0	0	0
chrIII_112875_NoNAG	1	0	0	0	0	0
chrIII_112885r_NoNAG	1	0	0	0	0	0
chrIII_112892r_NoNAG	1	0	0	0	0	0
chrIII_112926r_NoNAG	1	0	0	0	0	0
chrIII_112958_NoNAG	1	0	0	0	0	0
chrIII_112976	1	0	0	0	0	0
chrIII_113022_NoNAG	1	0	0	0	0	0
chrIII_113098_NoNAG	1	0	0	0	0	0
chrIII_113104	1	0	0	0	0	0
chrIII_113186r_NoNAG	1	0	0	0	0	0
chrIII_113219r	1	0	0	0	0	0
chrIII_113220r_NoNAG	1	0	0	0	0	0
chrIII_113267r_NoNAG	1	0	0	0	0	0
chrIII_113315r	1	0	0	1	1	0
chrIII_113345r_NoNAG	1	0	0	0	0	0
chrIII_113349_NoNAG	1	0	0	0	0	0
chrIII_113352_NoNAG	1	0	0	0	0	0
chrIII_113365	1	0	0	0	0	0
chrIII_11336_NoNAG	1	0	0	0	0	0
chrIII_113492_NoNAG	1	0	0	0	0	0
chrIII_113544_NoNAG	1	0	0	0	0	0
chrIII_11355_NoNAG	1	0	0	0	0	0
chrIII_113561r_NoNAG	1	0	0	0	0	0
chrIII_113562r_NoNAG	1	0	0	0	0	0
chrIII_11356_NoNAG	1	0	0	0	0	0
chrIII_113616_NoNAG	1	0	0	0	0	0
chrIII_113627r_NoNAG	1	0	0	0	0	0
chrIII_113641r_NoNAG	1	0	0	0	0	0
chrIII_113660r_NoNAG	1	0	0	0	0	0
chrIII_113661r_NoNAG	1	0	0	0	0	0
chrIII_113670_NoNAG	1	0	0	0	0	0
chrIII_113671	1	0	0	0	0	0
chrIII_113682_NoNAG	1	0	0	0	0	0
chrIII_113716r_NoNAG	1	0	0	0	0	0
chrIII_113751_NoNAG	1	0	0	0	0	0
chrIII_113762r_NoNAG	1	0	0	0	0	0
chrIII_113763r_NoNAG	1	0	0	0	0	0
chrIII_113781r_NoNAG	1	0	0	0	0	0
chrIII_113795_NoNAG	1	0	0	0	0	0
chrIII_113800_NoNAG	1	0	0	0	0	0
chrIII_113805_NoNAG	1	0	0	0	0	0
chrIII_11381r_NoNAG	1	0	0	0	0	0
chrIII_113834r_NoNAG	1	0	0	0	0	0
chrIII_113876_NoNAG	1	0	0	0	0	0
chrIII_11391r_NoNAG	1	0	0	0	0	0
chrIII_113925r_NoNAG	1	0	0	0	0	0
chrIII_113931r_NoNAG	1	0	0	0	0	0
chrIII_113938	1	0	0	0	0	0
chrIII_114003_NoNAG	1	0	0	1	1	0
chrIII_114012r_NoNAG	1	0	0	0	0	0
chrIII_11401r_NoNAG	1	0	0	0	0	0
chrIII_114047r	1	0	0	0	0	0
chrIII_114053r	1	0	0	1	1	0
chrIII_114130_NoNAG	1	0	0	0	0	0
chrIII_114260r_NoNAG	0	1	0	0	1	0
chrIII_114265r_NoNAG	1	0	0	0	0	0
chrIII_114270r_NoNAG	1	0	0	0	0	0
chrIII_114271r_NoNAG	1	0	0	0	0	0
chrIII_114272r_NoNAG	1	0	0	0	0	0
chrIII_114276r_NoNAG	0	1	0	0	1	0
chrIII_114292_NoNAG	0	0	1	0	1	0
chrIII_114297	0	0	1	0	1	0
chrIII_11429r	1	0	0	0	0	0
chrIII_114319_NoNAG	1	0	0	0	0	0
chrIII_114347r_NoNAG	0	0	0	1	1	0
chrIII_114514	1	0	0	1	1	0
chrIII_114534_NoNAG	1	0	0	0	0	0
chrIII_114537_NoNAG	1	0	0	0	0	0
chrIII_114588	1	0	0	0	0	0
chrIII_1145_NoNAG	1	4	2	4	10	0
chrIII_114612_NoNAG	0	1	0	0	1	0
chrIII_114693r_NoNAG	0	0	1	0	1	0
chrIII_114708r	0	0	1	0	1	0
chrIII_114736r_NoNAG	1	0	0	0	0	0
chrIII_114765_NoNAG	1	0	0	0	0	0
chrIII_114779r_NoNAG	1	0	0	0	0	0
chrIII_114823r_NoNAG	1	0	0	0	0	0
chrIII_114827r_NoNAG	1	0	0	0	0	0
chrIII_114828r_NoNAG	1	0	0	0	0	0
chrIII_114839r	1	0	0	0	0	0
chrIII_114841r_NoNAG	1	0	0	0	0	0
chrIII_114863_NoNAG	1	0	0	0	0	0
chrIII_114917_NoNAG	0	0	0	1	1	0
chrIII_114918_NoNAG	0	0	1	0	1	0
chrIII_114931r_NoNAG	1	0	0	0	0	0
chrIII_114932r_NoNAG	1	0	0	0	0	0
chrIII_114935_NoNAG	1	0	0	0	0	0
chrIII_114935r_NoNAG	1	0	0	0	0	0
chrIII_114936r_NoNAG	1	0	0	0	0	0
chrIII_114943r_NoNAG	1	0	0	0	0	0
chrIII_114982r_NoNAG	0	1	0	0	1	0
chrIII_114995r_NoNAG	1	0	0	0	0	0
chrIII_114996r_NoNAG	1	0	0	0	0	0
chrIII_114998_NoNAG	1	0	0	0	0	0
chrIII_115013r_NoNAG	1	0	0	0	0	0
chrIII_115026r	1	0	0	0	0	0
chrIII_115055_NoNAG	1	0	0	0	0	0
chrIII_115116_NoNAG	0	1	0	0	1	0
chrIII_115121_NoNAG	0	1	0	0	1	0
chrIII_115219_NoNAG	1	0	0	0	0	0
chrIII_115221r_NoNAG	1	0	0	0	0	0
chrIII_115229r_NoNAG	1	0	0	0	0	0
chrIII_115236_NoNAG	1	0	0	0	0	0
chrIII_115249_NoNAG	1	0	0	0	0	0
chrIII_115294r_NoNAG	1	0	0	0	0	0
chrIII_115295r_NoNAG	1	0	0	0	0	0
chrIII_115349_NoNAG	0	1	0	0	1	0
chrIII_115418_NoNAG	1	0	0	0	0	0
chrIII_115422_NoNAG	1	0	0	0	0	0
chrIII_115429r_NoNAG	1	0	0	0	0	0
chrIII_115448_NoNAG	1	0	0	0	0	0
chrIII_115524r_NoNAG	1	0	0	0	0	0
chrIII_115527r_NoNAG	0	1	0	0	1	0
chrIII_115588r_NoNAG	1	0	0	0	0	0
chrIII_115589_NoNAG	1	0	0	0	0	0
chrIII_115597r_NoNAG	1	0	0	0	0	0
chrIII_115616_NoNAG	0	0	1	0	1	0
chrIII_115617_NoNAG	0	0	1	0	1	0
chrIII_115629r_NoNAG	0	1	0	0	1	0
chrIII_115630r_NoNAG	0	1	0	0	1	0
chrIII_115653r_NoNAG	1	0	0	0	0	0
chrIII_115706	1	0	0	0	0	0
chrIII_115752_NoNAG	1	0	0	0	0	0
chrIII_115768r_NoNAG	1	0	0	0	0	0
chrIII_115769r_NoNAG	1	0	0	1	1	0
chrIII_115784r_NoNAG	1	0	0	0	0	0
chrIII_115793r_NoNAG	1	0	0	0	0	0
chrIII_115794r_NoNAG	1	0	0	0	0	0
chrIII_115812_NoNAG	1	0	0	0	0	0
chrIII_115858_NoNAG	1	0	0	0	0	0
chrIII_115867r_NoNAG	1	0	0	0	0	0
chrIII_115868r_NoNAG	1	0	0	0	0	0
chrIII_115874r_NoNAG	1	0	0	0	0	0
chrIII_115898_NoNAG	1	0	0	0	0	0
chrIII_115987_NoNAG	1	0	0	0	0	0
chrIII_116037_NoNAG	1	0	0	0	0	0
chrIII_116066r_NoNAG	1	0	0	0	0	0
chrIII_116087_NoNAG	1	0	0	0	0	0
chrIII_116088_NoNAG	1	0	0	0	0	0
chrIII_116097_NoNAG	1	0	0	0	0	0
chrIII_116177r_NoNAG	1	0	0	0	0	0
chrIII_116192r_NoNAG	1	0	0	0	0	0
chrIII_116216_NoNAG	0	1	0	0	1	0
chrIII_116217r_NoNAG	0	1	0	0	1	0
chrIII_116270r_NoNAG	1	0	0	0	0	0
chrIII_116291r	1	0	0	8	8	0
chrIII_116340r_NoNAG	1	0	0	0	0	0
chrIII_116359r	1	0	0	0	0	0
chrIII_116370r_NoNAG	0	1	0	0	1	0
chrIII_116406r_NoNAG	1	0	0	0	0	0
chrIII_116423r_NoNAG	1	0	0	1	1	0
chrIII_116441r_NoNAG	1	0	0	0	0	0
chrIII_116457r_NoNAG	0	1	0	0	1	0
chrIII_116458r_NoNAG	0	1	0	0	1	0
chrIII_116459r	0	1	0	0	1	0
chrIII_116473r_NoNAG	0	1	0	0	1	0
chrIII_116508_NoNAG	1	0	0	0	0	0
chrIII_116515	1	0	0	0	0	0
chrIII_116567_NoNAG	1	0	0	0	0	0
chrIII_116577r	1	0	0	0	0	0
chrIII_116578r_NoNAG	1	0	0	0	0	0
chrIII_116598	1	0	0	1	1	0
chrIII_116656	1	0	0	0	0	0
chrIII_116679r_NoNAG	1	0	0	0	0	0
chrIII_116680_NoNAG	1	0	0	0	0	0
chrIII_116684r_NoNAG	1	0	0	0	0	0
chrIII_116686_NoNAG	1	0	0	0	0	0
chrIII_116687_NoNAG	1	0	0	0	0	0
chrIII_116689r_NoNAG	1	0	0	0	0	0
chrIII_116690_NoNAG	1	0	0	0	0	0
chrIII_116692r_NoNAG	1	0	0	0	0	0
chrIII_116694_NoNAG	1	0	0	0	0	0
chrIII_116723_NoNAG	1	0	0	0	0	0
chrIII_116806r_NoNAG	1	0	0	0	0	0
chrIII_116828_NoNAG	1	0	0	0	0	0
chrIII_116864_NoNAG	1	0	0	0	0	0
chrIII_116877_NoNAG	0	1	0	0	1	0
chrIII_116882_NoNAG	0	1	0	0	1	0
chrIII_116883_NoNAG	0	1	0	0	1	0
chrIII_116893_NoNAG	1	0	0	0	0	0
chrIII_116894_NoNAG	1	0	0	0	0	0
chrIII_116898_NoNAG	1	0	0	0	0	0
chrIII_116911	1	0	0	1	1	0
chrIII_116920_NoNAG	1	0	0	0	0	0
chrIII_116939r_NoNAG	0	1	0	0	1	0
chrIII_116992_NoNAG	1	0	0	0	0	0
chrIII_116993_NoNAG	1	0	0	0	0	0
chrIII_116996r_NoNAG	1	0	0	0	0	0
chrIII_116997r_NoNAG	1	0	0	0	0	0
chrIII_117055_NoNAG	0	1	0	0	1	0
chrIII_117058r_NoNAG	1	0	0	0	0	0
chrIII_117085r	1	0	0	0	0	0
chrIII_117090r	1	0	0	0	0	0
chrIII_117092	1	0	0	0	0	0
chrIII_117111r_NoNAG	1	0	0	0	0	0
chrIII_117121r_NoNAG	1	0	0	1	1	0
chrIII_117126_NoNAG	1	0	0	0	0	0
chrIII_117168_NoNAG	1	0	0	0	0	0
chrIII_117178r_NoNAG	1	0	0	0	0	0
chrIII_117194_NoNAG	1	0	0	0	0	0
chrIII_117204r	1	0	0	0	0	0
chrIII_117229r_NoNAG	1	0	0	0	0	0
chrIII_117234r	1	0	0	0	0	0
chrIII_117243r_NoNAG	1	0	0	0	0	0
chrIII_117249r	1	0	0	1	1	0
chrIII_117269_NoNAG	1	0	0	0	0	0
chrIII_117286_NoNAG	0	1	0	0	1	0
chrIII_117286r_NoNAG	0	1	0	0	1	0
chrIII_117362r	0	1	0	0	1	0
chrIII_117365r_NoNAG	0	1	0	0	1	0
chrIII_117371	0	1	0	0	1	0
chrIII_117395_NoNAG	1	0	0	0	0	0
chrIII_117464_NoNAG	0	1	0	0	1	0
chrIII_117467r	0	1	0	0	1	0
chrIII_117468r_NoNAG	0	1	0	0	1	0
chrIII_117487_NoNAG	1	0	0	0	0	0
chrIII_117532r_NoNAG	1	0	0	0	0	0
chrIII_117535_NoNAG	1	0	0	0	0	0
chrIII_117584r_NoNAG	1	0	0	0	0	0
chrIII_117600r_NoNAG	1	0	0	0	0	0
chrIII_117602r	1	0	0	0	0	0
chrIII_117615r_NoNAG	1	0	0	0	0	0
chrIII_117636_NoNAG	1	0	0	0	0	0
chrIII_117642r	1	0	0	0	0	0
chrIII_117646r_NoNAG	1	0	0	0	0	0
chrIII_117694r_NoNAG	1	0	0	0	0	0
chrIII_117702_NoNAG	1	0	0	0	0	0
chrIII_117769r_NoNAG	1	0	0	0	0	0
chrIII_117770r_NoNAG	1	0	0	0	0	0
chrIII_117778r	1	0	0	0	0	0
chrIII_117801_NoNAG	1	0	0	0	0	0
chrIII_117805r_NoNAG	1	0	0	0	0	0
chrIII_117813r_NoNAG	1	0	0	0	0	0
chrIII_117836	1	0	0	0	0	0
chrIII_117850_NoNAG	1	0	0	0	0	0
chrIII_117853_NoNAG	1	0	0	0	0	0
chrIII_117873_NoNAG	1	0	0	0	0	0
chrIII_117880_NoNAG	1	0	0	0	0	0
chrIII_117883r	1	0	0	0	0	0
chrIII_117931_NoNAG	1	0	0	0	0	0
chrIII_117932_NoNAG	1	0	0	0	0	0
chrIII_117941r_NoNAG	1	0	0	0	0	0
chrIII_117990	0	1	0	0	1	0
chrIII_118015r	1	0	0	1	1	0
chrIII_118016r_NoNAG	1	0	1	1	2	0
chrIII_118032_NoNAG	1	0	0	0	0	0
chrIII_118050r_NoNAG	1	0	0	0	0	0
chrIII_118066_NoNAG	1	0	0	0	0	0
chrIII_118093r_NoNAG	1	0	0	0	0	0
chrIII_118123_NoNAG	1	0	0	0	0	0
chrIII_118124_NoNAG	1	0	0	0	0	0
chrIII_118161r_NoNAG	1	0	0	0	0	0
chrIII_118166_NoNAG	1	0	0	0	0	0
chrIII_118210_NoNAG	1	0	0	0	0	0
chrIII_118218r_NoNAG	1	0	0	0	0	0
chrIII_118219r_NoNAG	1	0	0	0	0	0
chrIII_118224r_NoNAG	1	0	0	0	0	0
chrIII_118233r_NoNAG	1	0	0	0	0	0
chrIII_118240r_NoNAG	1	0	0	0	0	0
chrIII_118260r_NoNAG	1	0	0	0	0	0
chrIII_118277_NoNAG	1	0	0	0	0	0
chrIII_118302	1	0	0	0	0	0
chrIII_118308r	1	0	0	0	0	0
chrIII_118345r_NoNAG	0	1	0	0	1	0
chrIII_118360	1	0	0	0	0	0
chrIII_118361_NoNAG	1	0	0	0	0	0
chrIII_118362_NoNAG	1	0	0	0	0	0
chrIII_118367_NoNAG	1	0	0	0	0	0
chrIII_118377r_NoNAG	1	0	0	0	0	0
chrIII_118390r_NoNAG	0	1	0	0	1	0
chrIII_118469_NoNAG	1	0	0	0	0	0
chrIII_118519r_NoNAG	1	0	0	0	0	0
chrIII_118562_NoNAG	1	0	0	0	0	0
chrIII_118563r_NoNAG	1	0	0	0	0	0
chrIII_118564r	1	0	0	0	0	0
chrIII_118574r_NoNAG	1	0	0	0	0	0
chrIII_118578_NoNAG	1	0	0	0	0	0
chrIII_118579_NoNAG	1	0	0	0	0	0
chrIII_118596r_NoNAG	1	0	0	0	0	0
chrIII_118617	0	1	0	1	2	0
chrIII_118662_NoNAG	1	0	0	0	0	0
chrIII_118663_NoNAG	1	0	0	0	0	0
chrIII_118666_NoNAG	1	0	0	0	0	0
chrIII_118668r_NoNAG	1	0	0	0	0	0
chrIII_118670_NoNAG	1	0	0	0	0	0
chrIII_118672r_NoNAG	1	0	0	0	0	0
chrIII_118680_NoNAG	1	0	0	0	0	0
chrIII_118695r_NoNAG	1	0	0	0	0	0
chrIII_118704_NoNAG	0	1	0	0	1	0
chrIII_118707r	0	1	0	0	1	0
chrIII_118718_NoNAG	0	1	0	0	1	0
chrIII_118719_NoNAG	0	1	0	0	1	0
chrIII_118722r_NoNAG	1	0	0	0	0	0
chrIII_118727r_NoNAG	1	0	0	0	0	0
chrIII_118735_NoNAG	1	0	0	0	0	0
chrIII_118748r_NoNAG	1	0	0	0	0	0
chrIII_118751r	1	0	0	0	0	0
chrIII_118766_NoNAG	1	0	0	0	0	0
chrIII_118863_NoNAG	1	0	0	0	0	0
chrIII_118869_NoNAG	1	0	0	0	0	0
chrIII_118887r_NoNAG	1	0	0	0	0	0
chrIII_118916r_NoNAG	1	0	0	0	0	0
chrIII_118920_NoNAG	1	0	0	0	0	0
chrIII_118931r_NoNAG	1	0	0	0	0	0
chrIII_118932r_NoNAG	1	0	0	0	0	0
chrIII_118943r_NoNAG	1	0	0	0	0	0
chrIII_118957r_NoNAG	1	0	0	0	0	0
chrIII_118962_NoNAG	1	0	0	0	0	0
chrIII_118981	1	0	0	0	0	0
chrIII_119014r	1	0	0	0	0	0
chrIII_119024_NoNAG	1	0	0	0	0	0
chrIII_119027_NoNAG	1	0	0	0	0	0
chrIII_119034r_NoNAG	1	0	0	0	0	0
chrIII_119056r_NoNAG	1	0	0	0	0	0
chrIII_119064_NoNAG	1	0	0	0	0	0
chrIII_119066r_NoNAG	1	0	0	0	0	0
chrIII_119075r_NoNAG	1	0	0	0	0	0
chrIII_119082r_NoNAG	1	0	0	0	0	0
chrIII_119090	0	1	0	0	1	0
chrIII_119098r_NoNAG	0	1	0	0	1	0
chrIII_119107r_NoNAG	1	0	0	0	0	0
chrIII_119117_NoNAG	1	0	0	0	0	0
chrIII_119131_NoNAG	1	0	0	0	0	0
chrIII_119144_NoNAG	1	0	0	0	0	0
chrIII_119150_NoNAG	1	0	0	0	0	0
chrIII_119169_NoNAG	1	0	0	0	0	0
chrIII_119195r	1	0	0	0	0	0
chrIII_119215r_NoNAG	1	0	0	0	0	0
chrIII_119251_NoNAG	1	0	0	0	0	0
chrIII_119268	1	0	0	0	0	0
chrIII_119308	1	0	0	0	0	0
chrIII_119401	1	0	0	0	0	0
chrIII_119495r_NoNAG	1	0	0	0	0	0
chrIII_119502r_NoNAG	1	0	0	0	0	0
chrIII_119572_NoNAG	0	1	0	0	1	0
chrIII_119603r_NoNAG	1	0	0	0	0	0
chrIII_119610r_NoNAG	1	0	1	0	1	0
chrIII_119621_NoNAG	0	1	0	0	1	0
chrIII_119661r_NoNAG	1	0	0	0	0	0
chrIII_119671	1	0	0	0	0	0
chrIII_119674_NoNAG	1	0	0	0	0	0
chrIII_119675_NoNAG	1	0	0	0	0	0
chrIII_119680_NoNAG	1	0	0	0	0	0
chrIII_119693_NoNAG	1	0	0	0	0	0
chrIII_119694_NoNAG	1	0	0	0	0	0
chrIII_119759_NoNAG	0	1	0	0	1	0
chrIII_119783_NoNAG	1	0	0	0	0	0
chrIII_119793_NoNAG	1	0	0	0	0	0
chrIII_119794_NoNAG	1	0	0	0	0	0
chrIII_119798r_NoNAG	1	0	0	0	0	0
chrIII_119810_NoNAG	1	0	1	0	1	0
chrIII_119819r_NoNAG	1	0	0	1	1	0
chrIII_119825r_NoNAG	1	0	0	1	1	0
chrIII_119826r_NoNAG	1	0	0	0	0	0
chrIII_119827r_NoNAG	1	0	0	0	0	0
chrIII_119837r_NoNAG	1	0	0	0	0	0
chrIII_119839_NoNAG	1	0	0	0	0	0
chrIII_119840r	1	0	0	0	0	0
chrIII_119847r_NoNAG	1	0	0	0	0	0
chrIII_119873_NoNAG	1	0	0	0	0	0
chrIII_119888r_NoNAG	1	0	0	0	0	0
chrIII_119889r_NoNAG	1	0	0	0	0	0
chrIII_119909r_NoNAG	1	0	0	1	1	0
chrIII_119914_NoNAG	1	0	0	0	0	0
chrIII_119923_NoNAG	1	0	0	0	0	0
chrIII_119960r_NoNAG	0	1	0	0	1	0
chrIII_119963r_NoNAG	0	1	0	0	1	0
chrIII_119989r_NoNAG	1	0	0	0	0	0
chrIII_119990r_NoNAG	1	0	0	0	0	0
chrIII_119991r	1	0	0	0	0	0
chrIII_119998_NoNAG	1	0	0	0	0	0
chrIII_120002r_NoNAG	1	0	0	0	0	0
chrIII_120013_NoNAG	1	0	0	0	0	0
chrIII_120014r_NoNAG	1	0	0	1	1	0
chrIII_120015r_NoNAG	1	0	0	0	0	0
chrIII_120021r_NoNAG	1	0	0	0	0	0
chrIII_120022r_NoNAG	1	0	0	0	0	0
chrIII_120028	1	0	0	0	0	0
chrIII_120029r_NoNAG	1	0	0	0	0	0
chrIII_120031_NoNAG	1	0	0	0	0	0
chrIII_120032r	1	0	0	0	0	0
chrIII_120042r_NoNAG	1	0	0	0	0	0
chrIII_120043r_NoNAG	1	0	0	0	0	0
chrIII_120044_NoNAG	1	0	0	0	0	0
chrIII_120055r_NoNAG	1	0	0	1	1	0
chrIII_120063r_NoNAG	1	0	0	0	0	0
chrIII_120065_NoNAG	1	0	0	1	1	0
chrIII_120079r_NoNAG	1	0	0	1	1	0
chrIII_120082_NoNAG	1	0	1	0	1	0
chrIII_120092r_NoNAG	1	0	1	0	1	0
chrIII_120119_NoNAG	0	1	0	0	1	0
chrIII_120140_NoNAG	1	0	0	0	0	0
chrIII_120154_NoNAG	0	1	0	0	1	0
chrIII_120159_NoNAG	0	1	0	0	1	0
chrIII_120170_NoNAG	0	1	0	0	1	0
chrIII_120201r_NoNAG	1	0	0	0	0	0
chrIII_120207r	1	0	0	0	0	0
chrIII_120208r_NoNAG	1	0	0	0	0	0
chrIII_120227r_NoNAG	1	0	0	0	0	0
chrIII_120230r_NoNAG	1	0	0	0	0	0
chrIII_120237r	1	0	0	0	0	0
chrIII_120240_NoNAG	1	0	0	0	0	0
chrIII_120240r	1	0	0	0	0	0
chrIII_120241_NoNAG	1	0	0	0	0	0
chrIII_120245r	1	0	0	0	0	0
chrIII_120265_NoNAG	1	0	0	0	0	0
chrIII_120281r_NoNAG	1	0	0	0	0	0
chrIII_120315r_NoNAG	1	0	0	0	0	0
chrIII_120383r_NoNAG	1	0	0	0	0	0
chrIII_120405r	1	0	0	0	0	0
chrIII_120457_NoNAG	1	0	0	0	0	0
chrIII_120483_NoNAG	1	0	0	0	0	0
chrIII_120502r_NoNAG	1	0	0	0	0	0
chrIII_120527_NoNAG	1	0	0	0	0	0
chrIII_120535_NoNAG	1	0	0	0	0	0
chrIII_120544r_NoNAG	1	0	0	0	0	0
chrIII_120550_NoNAG	1	0	0	0	0	0
chrIII_120558r_NoNAG	1	0	0	0	0	0
chrIII_120566r_NoNAG	1	0	0	0	0	0
chrIII_120583_NoNAG	1	0	0	0	0	0
chrIII_120585_NoNAG	1	0	0	0	0	0
chrIII_120597r_NoNAG	1	0	0	0	0	0
chrIII_120613r_NoNAG	1	0	0	0	0	0
chrIII_120621r_NoNAG	1	0	0	0	0	0
chrIII_120622r_NoNAG	1	0	0	0	0	0
chrIII_120623_NoNAG	1	0	0	0	0	0
chrIII_120623r_NoNAG	1	0	0	0	0	0
chrIII_120626_NoNAG	1	0	0	0	0	0
chrIII_120641r_NoNAG	1	0	0	0	0	0
chrIII_120642r_NoNAG	1	0	0	1	1	0
chrIII_120652	1	0	0	0	0	0
chrIII_120661_NoNAG	1	0	0	0	0	0
chrIII_120723r_NoNAG	1	0	0	0	0	0
chrIII_120745r_NoNAG	1	0	0	0	0	0
chrIII_120755r	1	0	0	0	0	0
chrIII_120759r	1	0	0	0	0	0
chrIII_120768_NoNAG	1	0	0	1	1	0
chrIII_120772_NoNAG	1	0	0	0	0	0
chrIII_120824_NoNAG	1	0	0	0	0	0
chrIII_120871_NoNAG	1	0	0	0	0	0
chrIII_120879_NoNAG	1	0	0	0	0	0
chrIII_120900_NoNAG	1	0	0	0	0	0
chrIII_120912_NoNAG	1	0	0	0	0	0
chrIII_120942r_NoNAG	1	0	0	0	0	0
chrIII_120972r	1	0	0	0	0	0
chrIII_120979_NoNAG	1	0	0	0	0	0
chrIII_120986_NoNAG	1	0	0	0	0	0
chrIII_120997_NoNAG	1	0	0	1	1	0
chrIII_121009	1	0	0	1	1	0
chrIII_121009r_NoNAG	1	0	0	1	1	0
chrIII_121025r_NoNAG	1	0	0	0	0	0
chrIII_121032r_NoNAG	1	0	0	0	0	0
chrIII_121033r_NoNAG	1	0	0	0	0	0
chrIII_121061r_NoNAG	1	0	0	0	0	0
chrIII_121068r_NoNAG	1	0	0	0	0	0
chrIII_121069_NoNAG	1	0	0	0	0	0
chrIII_121069r	1	0	0	0	0	0
chrIII_121079r_NoNAG	1	0	0	0	0	0
chrIII_121115r_NoNAG	1	0	0	1	1	0
chrIII_121136_NoNAG	0	1	0	0	1	0
chrIII_121136r_NoNAG	0	1	0	0	1	0
chrIII_121142_NoNAG	0	1	0	1	2	0
chrIII_121150_NoNAG	0	1	0	0	1	0
chrIII_121159r	1	0	0	1	1	0
chrIII_121178_NoNAG	1	0	0	0	0	0
chrIII_121178r_NoNAG	1	0	0	0	0	0
chrIII_121196r_NoNAG	0	1	0	0	1	0
chrIII_121206r_NoNAG	0	1	0	0	1	0
chrIII_121226_NoNAG	1	0	0	1	1	0
chrIII_121240_NoNAG	1	0	0	0	0	0
chrIII_121257r_NoNAG	1	0	0	0	0	0
chrIII_121268_NoNAG	1	0	0	1	1	0
chrIII_121300r_NoNAG	1	0	0	0	0	0
chrIII_121303_NoNAG	1	0	0	0	0	0
chrIII_121304_NoNAG	1	0	0	0	0	0
chrIII_121316r_NoNAG	1	0	0	0	0	0
chrIII_121322r	1	0	0	0	0	0
chrIII_121354r	1	0	0	0	0	0
chrIII_121398r_NoNAG	1	0	0	2	2	0
chrIII_121420r	1	0	0	1	1	0
chrIII_121436_NoNAG	1	0	0	0	0	0
chrIII_121437	1	0	0	0	0	0
chrIII_121447r_NoNAG	1	0	0	0	0	0
chrIII_121448r_NoNAG	1	0	0	0	0	0
chrIII_121460r_NoNAG	1	0	0	0	0	0
chrIII_121464r_NoNAG	1	0	0	0	0	0
chrIII_121467_NoNAG	1	0	0	0	0	0
chrIII_121468r_NoNAG	1	0	0	0	0	0
chrIII_121469r_NoNAG	1	0	0	0	0	0
chrIII_121478	1	0	0	0	0	0
chrIII_121506_NoNAG	1	0	0	0	0	0
chrIII_121507_NoNAG	1	0	0	0	0	0
chrIII_121517r_NoNAG	1	0	0	0	0	0
chrIII_121518r_NoNAG	1	0	0	0	0	0
chrIII_121550r_NoNAG	1	0	1	0	1	0
chrIII_121552_NoNAG	1	0	0	1	1	0
chrIII_121553r_NoNAG	1	0	0	1	1	0
chrIII_121563r_NoNAG	1	0	0	1	1	0
chrIII_121596r_NoNAG	1	0	0	0	0	0
chrIII_121611r_NoNAG	1	0	0	0	0	0
chrIII_121619r_NoNAG	1	0	0	0	0	0
chrIII_121632r	1	0	0	0	0	0
chrIII_121637_NoNAG	1	0	0	0	0	0
chrIII_121662r	1	0	0	1	1	0
chrIII_121670r_NoNAG	1	0	0	0	0	0
chrIII_121679r_NoNAG	1	0	1	0	1	0
chrIII_121700_NoNAG	1	0	0	0	0	0
chrIII_121730r_NoNAG	1	0	0	1	1	0
chrIII_121731r_NoNAG	1	0	1	0	1	0
chrIII_121759_NoNAG	1	0	0	1	1	0
chrIII_121765r_NoNAG	1	0	0	0	0	0
chrIII_121787r_NoNAG	1	0	0	1	1	0
chrIII_12180	0	1	0	0	1	0
chrIII_121800r_NoNAG	1	0	0	1	1	0
chrIII_121807_NoNAG	1	0	0	1	1	0
chrIII_121824r_NoNAG	1	0	0	0	0	0
chrIII_121838_NoNAG	1	0	1	0	1	0
chrIII_121853_NoNAG	1	0	0	0	0	0
chrIII_121854r_NoNAG	1	0	0	0	0	0
chrIII_12186	0	1	0	0	1	0
chrIII_121869r_NoNAG	1	0	0	0	0	0
chrIII_121884r_NoNAG	1	0	0	0	0	0
chrIII_121886_NoNAG	1	0	0	0	0	0
chrIII_121914r_NoNAG	1	0	0	0	0	0
chrIII_121943	1	0	0	0	0	0
chrIII_121968r_NoNAG	1	0	0	0	0	0
chrIII_121973r_NoNAG	1	0	0	0	0	0
chrIII_121982_NoNAG	1	0	0	0	0	0
chrIII_121987r_NoNAG	1	0	0	0	0	0
chrIII_121988_NoNAG	1	0	0	0	0	0
chrIII_122011_NoNAG	1	0	0	1	1	0
chrIII_122012_NoNAG	1	0	0	0	0	0
chrIII_122016_NoNAG	1	0	0	0	0	0
chrIII_122021r_NoNAG	1	0	0	0	0	0
chrIII_122028r_NoNAG	1	0	0	0	0	0
chrIII_122032_NoNAG	1	0	0	0	0	0
chrIII_122040r_NoNAG	1	0	0	0	0	0
chrIII_122066r_NoNAG	1	0	0	0	0	0
chrIII_122069	1	0	0	0	0	0
chrIII_122080_NoNAG	1	0	0	0	0	0
chrIII_122094r_NoNAG	1	0	0	0	0	0
chrIII_122102_NoNAG	1	0	0	0	0	0
chrIII_122105r_NoNAG	1	0	0	0	0	0
chrIII_122109r_NoNAG	1	0	0	0	0	0
chrIII_122110r_NoNAG	1	0	0	0	0	0
chrIII_122119r_NoNAG	1	0	0	1	1	0
chrIII_122120r_NoNAG	1	0	1	2	3	0
chrIII_122141r_NoNAG	1	0	0	0	0	0
chrIII_122183r_NoNAG	0	1	0	0	1	0
chrIII_122199_NoNAG	1	0	0	0	0	0
chrIII_122203_NoNAG	1	0	0	0	0	0
chrIII_122203r_NoNAG	1	0	0	0	0	0
chrIII_122204_NoNAG	1	0	0	0	0	0
chrIII_122205_NoNAG	1	0	0	0	0	0
chrIII_122244_NoNAG	1	0	0	0	0	0
chrIII_122371r_NoNAG	0	0	1	0	1	0
chrIII_122396_NoNAG	1	0	0	0	0	0
chrIII_122398r_NoNAG	1	0	0	0	0	0
chrIII_122399r_NoNAG	1	0	0	0	0	0
chrIII_122427r_NoNAG	1	0	0	0	0	0
chrIII_122441r_NoNAG	1	0	0	0	0	0
chrIII_122463_NoNAG	1	0	0	0	0	0
chrIII_122464_NoNAG	1	0	0	0	0	0
chrIII_122487r_NoNAG	1	0	0	0	0	0
chrIII_122488r_NoNAG	1	0	0	0	0	0
chrIII_122524r	1	0	0	0	0	0
chrIII_122532	1	0	0	0	0	0
chrIII_122567r	1	0	0	0	0	0
chrIII_122584r	1	0	0	0	0	0
chrIII_122592r_NoNAG	1	0	0	0	0	0
chrIII_122595r_NoNAG	1	0	0	0	0	0
chrIII_122596r_NoNAG	1	0	0	0	0	0
chrIII_122608_NoNAG	1	0	0	0	0	0
chrIII_122608r_NoNAG	1	0	0	0	0	0
chrIII_122609r_NoNAG	1	0	0	0	0	0
chrIII_122614_NoNAG	1	0	0	0	0	0
chrIII_122673r_NoNAG	1	0	0	0	0	0
chrIII_122679_NoNAG	1	0	0	0	0	0
chrIII_122681r_NoNAG	1	0	0	0	0	0
chrIII_122682r_NoNAG	1	0	0	0	0	0
chrIII_122683r_NoNAG	1	0	0	0	0	0
chrIII_122695r_NoNAG	1	0	0	0	0	0
chrIII_122698r_NoNAG	1	0	0	0	0	0
chrIII_122750r_NoNAG	1	0	0	0	0	0
chrIII_122753r	1	0	0	0	0	0
chrIII_122761_NoNAG	0	1	0	0	1	0
chrIII_122773r_NoNAG	0	1	0	0	1	0
chrIII_122774r_NoNAG	0	1	0	0	1	0
chrIII_122784_NoNAG	1	0	0	0	0	0
chrIII_122796	1	0	0	0	0	0
chrIII_122798r_NoNAG	1	0	0	0	0	0
chrIII_122808_NoNAG	1	0	0	0	0	0
chrIII_122809_NoNAG	1	0	0	0	0	0
chrIII_122810_NoNAG	1	0	0	0	0	0
chrIII_122838_NoNAG	1	0	0	0	0	0
chrIII_122852r_NoNAG	0	1	0	0	1	0
chrIII_122853r_NoNAG	0	1	0	0	1	0
chrIII_122854r_NoNAG	0	1	0	0	1	0
chrIII_122872r_NoNAG	1	0	0	0	0	0
chrIII_122873_NoNAG	1	0	0	0	0	0
chrIII_122889r_NoNAG	1	0	0	0	0	0
chrIII_122892r_NoNAG	1	0	0	0	0	0
chrIII_122898_NoNAG	1	0	0	0	0	0
chrIII_122910_NoNAG	1	0	0	0	0	0
chrIII_122933r_NoNAG	1	0	0	0	0	0
chrIII_122934_NoNAG	1	0	0	0	0	0
chrIII_122940r_NoNAG	1	0	0	0	0	0
chrIII_122945_NoNAG	1	0	0	0	0	0
chrIII_122961_NoNAG	1	0	0	0	0	0
chrIII_122983_NoNAG	1	0	0	0	0	0
chrIII_122984_NoNAG	1	0	0	0	0	0
chrIII_122999_NoNAG	1	0	0	0	0	0
chrIII_123005_NoNAG	1	0	0	0	0	0
chrIII_123007r_NoNAG	1	0	0	0	0	0
chrIII_123041_NoNAG	1	0	0	0	0	0
chrIII_123054_NoNAG	1	0	0	0	0	0
chrIII_123068r_NoNAG	1	0	0	0	0	0
chrIII_123080_NoNAG	1	0	0	0	0	0
chrIII_123092_NoNAG	1	0	0	1	1	0
chrIII_123092r_NoNAG	1	0	0	1	1	0
chrIII_123106_NoNAG	1	0	0	0	0	0
chrIII_123110r	1	0	0	0	0	0
chrIII_123122_NoNAG	1	0	0	0	0	0
chrIII_123123_NoNAG	1	0	0	0	0	0
chrIII_123124_NoNAG	1	0	0	0	0	0
chrIII_123161_NoNAG	1	0	0	0	0	0
chrIII_123161r_NoNAG	1	0	0	0	0	0
chrIII_123185r_NoNAG	1	0	0	0	0	0
chrIII_123193r_NoNAG	0	1	0	0	1	0
chrIII_123204r_NoNAG	0	1	0	0	1	0
chrIII_123206_NoNAG	0	1	0	0	1	0
chrIII_123207r_NoNAG	0	1	0	0	1	0
chrIII_123238r_NoNAG	0	1	0	0	1	0
chrIII_123248_NoNAG	0	1	0	0	1	0
chrIII_123304_NoNAG	1	0	0	0	0	0
chrIII_123333r_NoNAG	1	0	0	0	0	0
chrIII_123352r_NoNAG	1	0	0	0	0	0
chrIII_123382_NoNAG	1	0	0	0	0	0
chrIII_123384r	1	0	0	0	0	0
chrIII_123387r	1	0	0	0	0	0
chrIII_123395r_NoNAG	0	1	0	0	1	0
chrIII_123407r_NoNAG	0	1	0	0	1	0
chrIII_123429_NoNAG	1	0	0	0	0	0
chrIII_123439r_NoNAG	1	0	0	0	0	0
chrIII_123446r_NoNAG	1	0	0	0	0	0
chrIII_123495_NoNAG	0	1	0	0	1	0
chrIII_123529r_NoNAG	1	0	0	0	0	0
chrIII_123534r_NoNAG	1	0	0	0	0	0
chrIII_123543r_NoNAG	1	0	0	0	0	0
chrIII_123555r	1	0	0	0	0	0
chrIII_123558_NoNAG	1	0	0	0	0	0
chrIII_123566_NoNAG	1	0	0	0	0	0
chrIII_123567_NoNAG	1	0	0	0	0	0
chrIII_123639r_NoNAG	1	0	0	0	0	0
chrIII_123647r_NoNAG	1	0	0	0	0	0
chrIII_123650r_NoNAG	1	0	0	0	0	0
chrIII_123662r_NoNAG	1	0	0	0	0	0
chrIII_123663r_NoNAG	1	0	0	0	0	0
chrIII_123666_NoNAG	1	0	0	0	0	0
chrIII_123667_NoNAG	1	0	0	0	0	0
chrIII_123677r_NoNAG	1	0	0	0	0	0
chrIII_123696r	1	0	0	0	0	0
chrIII_123697r_NoNAG	1	0	0	0	0	0
chrIII_123705r_NoNAG	1	0	0	0	0	0
chrIII_123710r_NoNAG	1	0	0	0	0	0
chrIII_123738r_NoNAG	1	0	0	0	0	0
chrIII_123750r_NoNAG	1	0	0	0	0	0
chrIII_123815r	1	0	0	0	0	0
chrIII_123816r_NoNAG	1	0	0	0	0	0
chrIII_123874_NoNAG	1	0	0	0	0	0
chrIII_123889r_NoNAG	0	1	0	0	1	0
chrIII_123952_NoNAG	1	0	0	0	0	0
chrIII_123953_NoNAG	1	0	0	0	0	0
chrIII_123968r_NoNAG	1	0	0	0	0	0
chrIII_123971r_NoNAG	1	0	0	0	0	0
chrIII_123999r_NoNAG	1	0	0	0	0	0
chrIII_1240	1	2	2	0	4	0
chrIII_124064_NoNAG	1	0	0	0	0	0
chrIII_124072r_NoNAG	1	0	0	0	0	0
chrIII_124073r_NoNAG	1	0	0	0	0	0
chrIII_124081r_NoNAG	1	0	0	0	0	0
chrIII_124100r	1	0	0	0	0	0
chrIII_124103r_NoNAG	1	0	0	0	0	0
chrIII_124470_NoNAG	1	0	0	0	0	0
chrIII_124479_NoNAG	1	0	0	0	0	0
chrIII_124539r_NoNAG	1	0	0	0	0	0
chrIII_124563	1	0	0	0	0	0
chrIII_124569r_NoNAG	1	0	0	0	0	0
chrIII_124573r_NoNAG	1	0	0	0	0	0
chrIII_124578_NoNAG	1	0	0	0	0	0
chrIII_124617r_NoNAG	1	0	0	0	0	0
chrIII_124681r_NoNAG	1	0	0	0	0	0
chrIII_124726_NoNAG	1	0	0	0	0	0
chrIII_124727	1	0	0	0	0	0
chrIII_124729r_NoNAG	1	0	0	0	0	0
chrIII_124740_NoNAG	1	0	0	0	0	0
chrIII_124760	1	0	0	0	0	0
chrIII_124842r_NoNAG	1	0	0	0	0	0
chrIII_124853r_NoNAG	1	0	0	0	0	0
chrIII_124885_NoNAG	1	0	0	0	0	0
chrIII_124894r_NoNAG	1	0	0	0	0	0
chrIII_124899_NoNAG	1	0	0	0	0	0
chrIII_124900r_NoNAG	1	0	0	0	0	0
chrIII_124915_NoNAG	1	0	0	0	0	0
chrIII_124916_NoNAG	1	0	0	1	1	0
chrIII_124948	1	0	0	0	0	0
chrIII_124972r	1	0	0	0	0	0
chrIII_124978_NoNAG	1	0	0	1	1	0
chrIII_124979	1	0	0	0	0	0
chrIII_124980_NoNAG	1	0	0	0	0	0
chrIII_124991_NoNAG	1	0	0	0	0	0
chrIII_125082_NoNAG	1	0	0	0	0	0
chrIII_125170r	1	0	0	0	0	0
chrIII_125183_NoNAG	1	0	0	0	0	0
chrIII_125199r_NoNAG	1	0	0	0	0	0
chrIII_125232_NoNAG	1	0	0	0	0	0
chrIII_125233_NoNAG	1	0	0	0	0	0
chrIII_125261_NoNAG	1	0	0	0	0	0
chrIII_125268_NoNAG	1	0	0	0	0	0
chrIII_125269_NoNAG	1	0	0	0	0	0
chrIII_125276_NoNAG	1	0	0	0	0	0
chrIII_125299r	1	0	0	0	0	0
chrIII_125379r	1	0	0	0	0	0
chrIII_125416_NoNAG	1	0	0	0	0	0
chrIII_125450	1	0	0	0	0	0
chrIII_125467_NoNAG	1	0	0	0	0	0
chrIII_125476	1	0	0	0	0	0
chrIII_125523r_NoNAG	1	0	0	0	0	0
chrIII_125531r_NoNAG	1	0	0	0	0	0
chrIII_125540r_NoNAG	1	0	0	0	0	0
chrIII_125683_NoNAG	1	0	0	0	0	0
chrIII_125709r_NoNAG	1	0	0	0	0	0
chrIII_125728r_NoNAG	1	0	0	0	0	0
chrIII_125742	1	0	0	0	0	0
chrIII_125743_NoNAG	1	0	0	0	0	0
chrIII_125748r_NoNAG	1	0	0	0	0	0
chrIII_125792r_NoNAG	1	0	0	0	0	0
chrIII_125793r_NoNAG	1	0	0	0	0	0
chrIII_125803r_NoNAG	1	0	0	0	0	0
chrIII_125819r_NoNAG	1	0	0	1	1	0
chrIII_125845_NoNAG	1	0	0	0	0	0
chrIII_125855r_NoNAG	1	0	0	0	0	0
chrIII_125856r_NoNAG	1	0	0	0	0	0
chrIII_125857r_NoNAG	1	0	0	0	0	0
chrIII_125936_NoNAG	1	0	0	1	1	0
chrIII_125941_NoNAG	1	0	0	0	0	0
chrIII_125994_NoNAG	1	0	0	0	0	0
chrIII_126002	1	0	0	0	0	0
chrIII_126009_NoNAG	1	0	0	0	0	0
chrIII_126044r_NoNAG	1	0	0	0	0	0
chrIII_126052r_NoNAG	1	0	0	0	0	0
chrIII_126087_NoNAG	1	0	0	0	0	0
chrIII_126088_NoNAG	1	0	0	0	0	0
chrIII_126139r	1	0	0	0	0	0
chrIII_126141_NoNAG	1	0	0	0	0	0
chrIII_126151r	1	0	0	0	0	0
chrIII_126164_NoNAG	1	0	0	0	0	0
chrIII_126190r	1	0	0	0	0	0
chrIII_126196r_NoNAG	1	0	0	0	0	0
chrIII_126198_NoNAG	1	0	0	0	0	0
chrIII_126199_NoNAG	1	0	0	0	0	0
chrIII_126200_NoNAG	1	0	0	0	0	0
chrIII_126201_NoNAG	1	0	0	0	0	0
chrIII_126216r_NoNAG	1	0	0	0	0	0
chrIII_126300r_NoNAG	1	0	0	0	0	0
chrIII_126352_NoNAG	1	0	0	1	1	0
chrIII_126353_NoNAG	1	0	0	1	1	0
chrIII_126355r_NoNAG	1	0	0	0	0	0
chrIII_126361r_NoNAG	1	0	0	0	0	0
chrIII_126385r_NoNAG	1	0	0	0	0	0
chrIII_126408r_NoNAG	1	0	0	0	0	0
chrIII_126409r_NoNAG	1	0	0	0	0	0
chrIII_126415r_NoNAG	1	0	0	0	0	0
chrIII_126483r_NoNAG	1	0	0	0	0	0
chrIII_126536_NoNAG	1	0	0	0	0	0
chrIII_126549_NoNAG	1	0	0	0	0	0
chrIII_126550r	1	0	0	0	0	0
chrIII_126581_NoNAG	1	0	0	0	0	0
chrIII_126583r_NoNAG	1	0	0	0	0	0
chrIII_126599_NoNAG	1	0	0	0	0	0
chrIII_126671r	1	0	0	0	0	0
chrIII_126672r	1	0	0	0	0	0
chrIII_126682r_NoNAG	1	0	0	0	0	0
chrIII_126718_NoNAG	1	0	0	0	0	0
chrIII_126743_NoNAG	1	0	0	0	0	0
chrIII_126760_NoNAG	1	0	0	0	0	0
chrIII_126795	0	1	0	0	1	0
chrIII_126892_NoNAG	1	0	0	0	0	0
chrIII_126898r_NoNAG	1	0	0	0	0	0
chrIII_126900_NoNAG	1	0	0	0	0	0
chrIII_126909r_NoNAG	1	0	0	0	0	0
chrIII_126910r_NoNAG	1	0	0	0	0	0
chrIII_126911r_NoNAG	1	0	0	0	0	0
chrIII_126932r_NoNAG	1	0	0	0	0	0
chrIII_126933r_NoNAG	1	0	0	0	0	0
chrIII_126951_NoNAG	1	0	0	0	0	0
chrIII_126954r_NoNAG	1	0	0	0	0	0
chrIII_126955_NoNAG	1	0	0	0	0	0
chrIII_126966_NoNAG	1	0	0	0	0	0
chrIII_126968r_NoNAG	1	0	0	0	0	0
chrIII_126974	1	0	0	0	0	0
chrIII_127003_NoNAG	1	0	0	0	0	0
chrIII_127013r_NoNAG	1	0	0	0	0	0
chrIII_127023_NoNAG	1	0	0	0	0	0
chrIII_127036_NoNAG	1	0	0	0	0	0
chrIII_127041_NoNAG	1	0	0	0	0	0
chrIII_127045_NoNAG	1	0	0	0	0	0
chrIII_127046_NoNAG	1	0	0	0	0	0
chrIII_127047_NoNAG	1	0	0	0	0	0
chrIII_127069_NoNAG	1	0	0	0	0	0
chrIII_127099r_NoNAG	1	0	0	0	0	0
chrIII_127100r_NoNAG	1	0	0	0	0	0
chrIII_127113r	1	0	0	0	0	0
chrIII_127175_NoNAG	1	0	0	0	0	0
chrIII_127194_NoNAG	1	0	0	0	0	0
chrIII_127230_NoNAG	1	0	0	0	0	0
chrIII_127231_NoNAG	1	0	0	0	0	0
chrIII_127285r_NoNAG	1	0	0	0	0	0
chrIII_127371r_NoNAG	1	0	0	0	0	0
chrIII_127375r_NoNAG	1	0	0	0	0	0
chrIII_127380_NoNAG	1	0	0	0	0	0
chrIII_127388r_NoNAG	1	0	0	0	0	0
chrIII_127423r_NoNAG	1	0	0	0	0	0
chrIII_127424r_NoNAG	1	0	0	0	0	0
chrIII_127425r_NoNAG	1	0	0	0	0	0
chrIII_127451r_NoNAG	1	0	0	0	0	0
chrIII_127455r_NoNAG	1	0	0	0	0	0
chrIII_127456r_NoNAG	1	0	0	0	0	0
chrIII_127461_NoNAG	1	0	0	0	0	0
chrIII_127471r_NoNAG	1	0	0	0	0	0
chrIII_127487r_NoNAG	1	0	0	0	0	0
chrIII_127493_NoNAG	1	0	0	0	0	0
chrIII_127497_NoNAG	1	0	0	0	0	0
chrIII_127505r_NoNAG	1	0	0	0	0	0
chrIII_127519_NoNAG	1	0	0	0	0	0
chrIII_127524_NoNAG	1	0	0	0	0	0
chrIII_127534r_NoNAG	1	0	0	0	0	0
chrIII_127545	1	0	0	0	0	0
chrIII_127628_NoNAG	1	0	0	0	0	0
chrIII_127629_NoNAG	1	0	0	0	0	0
chrIII_127636_NoNAG	1	0	0	0	0	0
chrIII_127703	1	0	0	0	0	0
chrIII_127844_NoNAG	1	0	0	0	0	0
chrIII_127848r_NoNAG	1	0	0	0	0	0
chrIII_127849r_NoNAG	1	0	0	0	0	0
chrIII_127850r_NoNAG	1	0	0	0	0	0
chrIII_127851r	1	0	0	0	0	0
chrIII_127857_NoNAG	1	0	0	0	0	0
chrIII_127884_NoNAG	1	0	0	0	0	0
chrIII_127907r_NoNAG	1	0	0	0	0	0
chrIII_127910_NoNAG	1	0	0	0	0	0
chrIII_127910r_NoNAG	1	0	0	0	0	0
chrIII_127912r_NoNAG	1	0	0	0	0	0
chrIII_127933r_NoNAG	1	0	0	0	0	0
chrIII_127944r_NoNAG	1	0	0	0	0	0
chrIII_127960r_NoNAG	1	0	0	0	0	0
chrIII_127981	1	0	0	0	0	0
chrIII_127982_NoNAG	1	0	0	0	0	0
chrIII_127994_NoNAG	1	0	0	0	0	0
chrIII_128028_NoNAG	1	0	0	0	0	0
chrIII_128079_NoNAG	1	0	0	0	0	0
chrIII_128079r_NoNAG	1	0	0	0	0	0
chrIII_128080r_NoNAG	1	0	0	0	0	0
chrIII_128091r_NoNAG	1	0	0	0	0	0
chrIII_128149r_NoNAG	1	0	0	0	0	0
chrIII_128179	1	0	17	162	179	0
chrIII_128180_NoNAG	1	0	2	29	31	0
chrIII_128219	1	0	0	0	0	0
chrIII_128253r_NoNAG	1	0	0	0	0	0
chrIII_128299_NoNAG	1	0	0	0	0	0
chrIII_128317	1	0	0	0	0	0
chrIII_128361r_NoNAG	1	0	0	0	0	0
chrIII_128368r_NoNAG	1	0	0	0	0	0
chrIII_128455_NoNAG	1	0	0	0	0	0
chrIII_128458r_NoNAG	1	0	0	0	0	0
chrIII_128459r	1	0	0	0	0	0
chrIII_128460r_NoNAG	1	0	0	0	0	0
chrIII_128495r_NoNAG	1	0	0	0	0	0
chrIII_128498	1	0	0	0	0	0
chrIII_128515r_NoNAG	1	0	0	0	0	0
chrIII_128542_NoNAG	1	0	0	0	0	0
chrIII_128558_NoNAG	1	0	0	0	0	0
chrIII_128562_NoNAG	1	0	0	0	0	0
chrIII_128563_NoNAG	1	0	0	0	0	0
chrIII_128568_NoNAG	1	0	0	0	0	0
chrIII_128591r_NoNAG	1	0	0	0	0	0
chrIII_128604r	1	0	0	0	0	0
chrIII_128608r_NoNAG	1	0	0	0	0	0
chrIII_128611r_NoNAG	1	0	0	0	0	0
chrIII_128619_NoNAG	1	0	0	0	0	0
chrIII_128635r_NoNAG	1	0	0	0	0	0
chrIII_128641_NoNAG	1	0	0	0	0	0
chrIII_128654r_NoNAG	1	0	0	0	0	0
chrIII_128672_NoNAG	1	0	0	0	0	0
chrIII_128672r	1	0	0	0	0	0
chrIII_128673_NoNAG	1	0	0	0	0	0
chrIII_128673r_NoNAG	1	0	0	0	0	0
chrIII_128674r_NoNAG	1	0	0	0	0	0
chrIII_128678r	1	0	0	0	0	0
chrIII_128689r_NoNAG	1	0	0	0	0	0
chrIII_128701_NoNAG	1	0	0	0	0	0
chrIII_128707r_NoNAG	1	0	0	0	0	0
chrIII_128715_NoNAG	1	0	0	0	0	0
chrIII_128716_NoNAG	1	0	0	0	0	0
chrIII_128734r_NoNAG	1	0	0	0	0	0
chrIII_128745_NoNAG	1	0	0	0	0	0
chrIII_128749r	1	0	0	0	0	0
chrIII_128750r_NoNAG	1	0	0	0	0	0
chrIII_128760r_NoNAG	1	0	0	0	0	0
chrIII_128773r_NoNAG	1	0	0	0	0	0
chrIII_128825r_NoNAG	1	0	0	0	0	0
chrIII_128876r_NoNAG	1	0	0	0	0	0
chrIII_128884r_NoNAG	1	0	0	0	0	0
chrIII_128885r	1	0	0	0	0	0
chrIII_128894r_NoNAG	1	0	0	0	0	0
chrIII_128922r_NoNAG	1	0	0	0	0	0
chrIII_128923r	1	0	0	0	0	0
chrIII_128965r_NoNAG	1	0	0	0	0	0
chrIII_128966r_NoNAG	1	0	0	0	0	0
chrIII_128971r	1	0	0	0	0	0
chrIII_128977r_NoNAG	1	0	0	0	0	0
chrIII_128978r	1	0	0	0	0	0
chrIII_129014r_NoNAG	1	0	0	0	0	0
chrIII_129016_NoNAG	1	0	0	0	0	0
chrIII_129017_NoNAG	1	0	0	0	0	0
chrIII_129020_NoNAG	1	0	0	0	0	0
chrIII_129028r_NoNAG	1	0	0	0	0	0
chrIII_129040_NoNAG	1	0	0	0	0	0
chrIII_129108_NoNAG	1	0	0	0	0	0
chrIII_129112_NoNAG	1	0	0	0	0	0
chrIII_129130_NoNAG	1	0	0	0	0	0
chrIII_129165_NoNAG	1	0	0	0	0	0
chrIII_129171r_NoNAG	1	0	0	0	0	0
chrIII_129172r_NoNAG	1	0	0	0	0	0
chrIII_129190r	1	0	0	0	0	0
chrIII_129209r_NoNAG	1	0	0	0	0	0
chrIII_129220r	1	0	0	0	0	0
chrIII_129223r_NoNAG	1	0	0	0	0	0
chrIII_129231_NoNAG	1	0	0	0	0	0
chrIII_129237_NoNAG	1	0	0	0	0	0
chrIII_129243_NoNAG	1	0	0	0	0	0
chrIII_129262	1	0	0	0	0	0
chrIII_129277_NoNAG	1	0	0	0	0	0
chrIII_129277r_NoNAG	1	0	0	0	0	0
chrIII_129289r_NoNAG	1	0	0	0	0	0
chrIII_129290r_NoNAG	1	0	0	0	0	0
chrIII_129299_NoNAG	1	0	0	0	0	0
chrIII_129300_NoNAG	1	0	0	0	0	0
chrIII_129311_NoNAG	1	0	0	0	0	0
chrIII_129313r_NoNAG	1	0	0	0	0	0
chrIII_129350r_NoNAG	1	0	0	0	0	0
chrIII_129394_NoNAG	1	0	0	0	0	0
chrIII_129404r_NoNAG	1	0	0	0	0	0
chrIII_129415_NoNAG	1	0	0	0	0	0
chrIII_129421_NoNAG	1	0	0	0	0	0
chrIII_129432r_NoNAG	1	0	0	0	0	0
chrIII_129475_NoNAG	1	0	0	0	0	0
chrIII_129548r	1	0	0	0	0	0
chrIII_129554	1	0	0	0	0	0
chrIII_129612r_NoNAG	1	0	0	0	0	0
chrIII_129637_NoNAG	1	0	0	0	0	0
chrIII_129645r_NoNAG	1	0	0	0	0	0
chrIII_129653r_NoNAG	1	0	0	0	0	0
chrIII_129657_NoNAG	1	0	0	0	0	0
chrIII_129670_NoNAG	1	0	0	0	0	0
chrIII_129673_NoNAG	1	0	0	0	0	0
chrIII_129690_NoNAG	1	0	0	0	0	0
chrIII_129703_NoNAG	1	0	0	0	0	0
chrIII_129719r_NoNAG	1	0	0	0	0	0
chrIII_129720	1	0	0	0	0	0
chrIII_129722r_NoNAG	1	0	0	0	0	0
chrIII_129754_NoNAG	1	0	0	0	0	0
chrIII_129777_NoNAG	1	0	0	0	0	0
chrIII_129778_NoNAG	1	0	0	1	1	0
chrIII_129823r_NoNAG	1	0	0	0	0	0
chrIII_129829_NoNAG	1	0	0	0	0	0
chrIII_129876	1	0	0	0	0	0
chrIII_129881_NoNAG	1	0	0	0	0	0
chrIII_129882_NoNAG	1	0	0	0	0	0
chrIII_129904_NoNAG	1	0	0	0	0	0
chrIII_129907_NoNAG	1	0	0	0	0	0
chrIII_129916_NoNAG	1	0	0	0	0	0
chrIII_129918r_NoNAG	1	0	0	0	0	0
chrIII_129942_NoNAG	1	0	0	0	0	0
chrIII_129946r_NoNAG	1	0	0	0	0	0
chrIII_129956r_NoNAG	1	0	0	0	0	0
chrIII_129958r_NoNAG	1	0	0	0	0	0
chrIII_129986_NoNAG	1	0	0	0	0	0
chrIII_129987_NoNAG	1	0	0	0	0	0
chrIII_129988r_NoNAG	1	0	0	0	0	0
chrIII_129994_NoNAG	1	0	0	0	0	0
chrIII_129994r	1	0	0	0	0	0
chrIII_129995r_NoNAG	1	0	0	0	0	0
chrIII_130008_NoNAG	1	0	0	0	0	0
chrIII_130021_NoNAG	1	0	0	0	0	0
chrIII_130034_NoNAG	1	0	0	0	0	0
chrIII_130078r	1	0	0	1	1	0
chrIII_130081_NoNAG	1	0	0	0	0	0
chrIII_130089_NoNAG	1	0	0	0	0	0
chrIII_130095_NoNAG	1	0	0	0	0	0
chrIII_130096_NoNAG	1	0	0	0	0	0
chrIII_130099_NoNAG	1	0	0	0	0	0
chrIII_130129r_NoNAG	1	0	0	0	0	0
chrIII_130133	1	0	0	0	0	0
chrIII_130139_NoNAG	1	0	0	0	0	0
chrIII_130151r_NoNAG	1	0	0	0	0	0
chrIII_130186r_NoNAG	1	0	0	0	0	0
chrIII_130187r_NoNAG	1	0	0	0	0	0
chrIII_130189_NoNAG	1	0	0	0	0	0
chrIII_130190_NoNAG	1	0	0	0	0	0
chrIII_130214_NoNAG	1	0	0	0	0	0
chrIII_130215	1	0	0	0	0	0
chrIII_130216_NoNAG	1	0	0	0	0	0
chrIII_130243_NoNAG	1	0	0	0	0	0
chrIII_130244_NoNAG	1	0	0	0	0	0
chrIII_130257r_NoNAG	1	0	0	0	0	0
chrIII_130295_NoNAG	1	0	0	0	0	0
chrIII_130305_NoNAG	1	0	0	0	0	0
chrIII_130334_NoNAG	1	0	0	0	0	0
[truncated: 511,161+ more rows]
